# Supplementary material for: Overexpression of GmMYB14 improves high‐density yield and drought tolerance of soybean through regulating plant architecture mediated by the brassinosteroid pathway
Source: Plant Biotechnol J. 2020 Nov 23;19(4):702–16. doi: 10.1111/pbi.13496 (PMC8051608; doi:10.1111/pbi.13496)
Supplement: Supplementary file 2 — Table S1 Differentially expressed genes in axillary meristems of GmMYB14‐OX (OX9) versus wild‐type plants (WT), with fold changes ≥ 2.0 (up‐regulation indicated by red‐coloured letters) or ≤ −2.0 (down‐regulation indicated by blue‐coloured letters), and adjusted P‐values (q‐values) ≤ 0.05. Table S2 Differentially expressed genes in shoot apices of GmMYB14‐OX (OX9) versus wild‐type plants (WT), with fold changes ≥ 2.0 (up‐regulation indicated by red‐coloured letters) or ≤ −2.0 (down‐regulation indicated by blue‐coloured letters), and adjusted P‐values (q‐values) ≤ 0.05. Table S3 Differentially expressed genes in leaves of GmMYB14‐OX (OX9) versus wild‐type plants (WT), with fold changes ≥ 2.0 (up‐regulation indicated by red‐coloured letters) or ≤ −2.0 (down‐regulation indicated by blue‐coloured letters), and adjusted P‐values (q‐values) ≤ 0.05. Table S4 Primers used in plasmid constructions, southern blot analysis, qRT‐PCR analysis, electrophoretic mobility shift assay and transient expression assay. [file PBI-19-702-s002.xlsx]

## Sheet: Table S1
Table S1. Differentially expressed genes in axillary meristems of GmMYB14-OX (OX9) versus wild-type (WT), with fold changes ≥ 2.0 (up-regulation indicated by red-colored letters) or ≤ -2.0 (down-regulation indicated by blue-colored letters), and adjusted P-values (q-values) ≤ 0.05
GeneID	Fold change (OX9/WT)	P-value	q-value	Up-/Down-regulation	Pathway	GO component	GO function	GO process	Blast nr
Glyma.19G164600	21.7469	2.36271e-137	1.18502e-132	Up	ko04626//Plant-pathogen interaction	-	GO:0003677//DNA binding	-	gi|959092463|ref|NP_001304532.1|/3.7e-144/myb-related protein Myb4-like [Glycine max]
Glyma.14G136300	6.82314	4.65657e-53	1.16775e-48	Up	ko00860//Porphyrin and chlorophyll metabolism	-	GO:0050619//phytochromobilin:ferredoxin oxidoreductase activity;GO:0050897//cobalt ion binding	GO:0010024//phytochromobilin biosynthetic process;GO:0055114//oxidation-reduction process	gi|734357585|gb|KHN14576.1|/2.3e-71/Phytochromobilin:ferredoxin oxidoreductase, chloroplastic [Glycine soja]
Glyma.08G271600	3.57402	1.63979e-20	2.74145e-16	Up	-	-	-	-	gi|356523884|ref|XP_003530564.1|/5.5e-11/PREDICTED: glycine-rich cell wall structural protein 1.0-like [Glycine max]
Glyma.18G220600	3.37304	6.73622e-19	6.7571e-15	Up	ko01110//Biosynthesis of secondary metabolites;ko00943//Isoflavonoid biosynthesis	-	GO:0003824//catalytic activity;GO:0050662//coenzyme binding	-	gi|947051034|gb|KRH00563.1|/3.7e-212/hypothetical protein GLYMA_18G220600 [Glycine max]
Glyma.07G169900	3.32201	2.57659e-18	1.84613e-14	Up	-	GO:0005615//extracellular space;GO:0005764//lysosome	GO:0004197//cysteine-type endopeptidase activity	GO:0050790//regulation of catalytic activity;GO:0051603//proteolysis involved in cellular protein catabolic process	gi|947101150|gb|KRH49642.1|/7.0e-49/hypothetical protein GLYMA_07G169900 [Glycine max]
Glyma.05G023900	2.86221	2.40131e-14	7.52737e-11	Up	ko01100//Metabolic pathways;ko00240//Pyrimidine metabolism	-	-	-	gi|947108545|gb|KRH56871.1|/5.0e-74/hypothetical protein GLYMA_05G023900 [Glycine max]
Glyma.01G228700	2.6771	9.55771e-13	2.39683e-09	Up	ko01100//Metabolic pathways;ko01110//Biosynthesis of secondary metabolites;ko04712//Circadian rhythm - plant;ko00941//Flavonoid biosynthesis	-	GO:0016210//naringenin-chalcone synthase activity	GO:0009813//flavonoid biosynthetic process	gi|356497361|ref|XP_003517529.1|/5.7e-227/PREDICTED: chalcone synthase 7 [Glycine max]
Glyma.03G004300	2.66405	9.31584e-15	3.3374e-11	Up	ko04626//Plant-pathogen interaction;ko04070//Phosphatidylinositol signaling system	-	-	-	gi|947116669|gb|KRH64918.1|/3.8e-159/hypothetical protein GLYMA_03G004300 [Glycine max]//gi|947116670|gb|KRH64919.1|/3.6e-131/hypothetical protein GLYMA_03G004300 [Glycine max]//gi|947116671|gb|KRH64920.1|/1.4e-116/hypothetical protein GLYMA_03G004300 [Glycine max]
Glyma.03G181700	2.55205	2.0769e-14	6.94445e-11	Up	ko01100//Metabolic pathways;ko01110//Biosynthesis of secondary metabolites;ko00940//Phenylpropanoid biosynthesis;ko00360//Phenylalanine metabolism	GO:0005737//cytoplasm	GO:0045548//phenylalanine ammonia-lyase activity	GO:0006559//L-phenylalanine catabolic process;GO:0009800//cinnamic acid biosynthetic process	gi|356505234|ref|XP_003521397.1|/0.0e+00/PREDICTED: phenylalanine ammonia-lyase 1 [Glycine max]
Glyma.20G063100	2.53006	1.28071e-11	2.45662e-08	Up	-	GO:0005886//plasma membrane;GO:0016021//integral component of membrane	GO:0005385//zinc ion transmembrane transporter activity	GO:0071577//zinc II ion transmembrane transport	gi|351723099|ref|NP_001236499.1|/4.4e-179/zinc transporter protein ZIP1 precursor [Glycine max]
Glyma.01G106000	2.48851	7.52911e-15	3.14685e-11	Up	ko00480//Glutathione metabolism	GO:0005737//cytoplasm	GO:0004364//glutathione transferase activity	GO:0006749//glutathione metabolic process;GO:0009407//toxin catabolic process	gi|351724819|ref|NP_001235279.1|/7.1e-126/uncharacterized protein LOC100527381 [Glycine max]
Glyma.02G029900	2.47442	1.85029e-11	3.31433e-08	Up	ko01110//Biosynthesis of secondary metabolites;ko01210//2-Oxocarboxylic acid metabolism;ko00380//Tryptophan metabolism;ko00966//Glucosinolate biosynthesis	GO:0043231//intracellular membrane-bounded organelle	GO:0080043//quercetin 3-O-glucosyltransferase activity;GO:0080044//quercetin 7-O-glucosyltransferase activity	GO:0009813//flavonoid biosynthetic process;GO:0052696//flavonoid glucuronidation	gi|356501236|ref|XP_003519432.1|/7.2e-271/PREDICTED: UDP-glycosyltransferase 74B1-like [Glycine max]
Glyma.09G000300	2.40652	1.20528e-11	2.41803e-08	Up	-	GO:0005829//cytosol	GO:0008469//histone-arginine N-methyltransferase activity;GO:0035242//protein-arginine omega-N asymmetric methyltransferase activity	GO:0006355//regulation of transcription, DNA-templated;GO:0019919//peptidyl-arginine methylation, to asymmetrical-dimethyl arginine;GO:0034969//histone arginine methylation	gi|947087715|gb|KRH36380.1|/5.9e-85/hypothetical protein GLYMA_09G000300 [Glycine max]
Glyma.17G174900	2.39486	1.55174e-13	4.32374e-10	Up	-	GO:0005634//nucleus	GO:0003700//transcription factor activity, sequence-specific DNA binding;GO:0043565//sequence-specific DNA binding	GO:0006259//DNA metabolic process;GO:0006355//regulation of transcription, DNA-templated	gi|356563638|ref|XP_003550068.1|/1.3e-158/PREDICTED: heat shock factor protein HSF24-like [Glycine max]
Glyma.13G145000	2.32315	4.06253e-20	5.09391e-16	Up	ko01100//Metabolic pathways;ko01110//Biosynthesis of secondary metabolites;ko00940//Phenylpropanoid biosynthesis;ko00360//Phenylalanine metabolism	GO:0005737//cytoplasm	GO:0045548//phenylalanine ammonia-lyase activity	GO:0006559//L-phenylalanine catabolic process;GO:0009800//cinnamic acid biosynthetic process	gi|356548301|ref|XP_003542541.1|/0.0e+00/PREDICTED: phenylalanine ammonia-lyase class 2 [Glycine max]
Glyma.10G250300	2.22892	7.09677e-10	1.04688e-06	Up	ko01110//Biosynthesis of secondary metabolites;ko00943//Isoflavonoid biosynthesis	-	GO:0033987;GO:0052689//carboxylic ester hydrolase activity	GO:0009717;GO:0009813//flavonoid biosynthetic process	gi|571480807|ref|XP_006588437.1|/1.0e-200/PREDICTED: uncharacterized protein LOC100785409 isoform X1 [Glycine max]
Glyma.01G002400	2.21839	2.36962e-09	3.12758e-06	Up	ko01100//Metabolic pathways;ko01110//Biosynthesis of secondary metabolites;ko00564//Glycerophospholipid metabolism;ko00592//alpha-Linolenic acid metabolism;ko00565//Ether lipid metabolism;ko00590//Arachidonic acid metabolism;ko00591//Linoleic acid metabolism	-	GO:0004623//phospholipase A2 activity;GO:0005509//calcium ion binding	GO:0016042//lipid catabolic process	gi|359807321|ref|NP_001241376.1|/3.7e-88/uncharacterized protein LOC100797904 precursor [Glycine max]
Glyma.04G222400	2.2034	5.06065e-12	1.19587e-08	Up	ko01100//Metabolic pathways;ko01110//Biosynthesis of secondary metabolites;ko00941//Flavonoid biosynthesis	-	GO:0045430//chalcone isomerase activity	GO:0009813//flavonoid biosynthetic process	gi|571448516|ref|XP_006577878.1|/1.5e-108/PREDICTED: chalcone isomerase 4B isoform X1 [Glycine max]
Glyma.20G176100	2.18254	1.08496e-08	1.23673e-05	Up	ko01100//Metabolic pathways;ko01110//Biosynthesis of secondary metabolites;ko00940//Phenylpropanoid biosynthesis	GO:0005829//cytosol	GO:0008171//O-methyltransferase activity;GO:0008757//S-adenosylmethionine-dependent methyltransferase activity;GO:0046983//protein dimerization activity	GO:0019438//aromatic compound biosynthetic process;GO:0032259//methylation	gi|947042091|gb|KRG91815.1|/3.9e-208/hypothetical protein GLYMA_20G176100 [Glycine max]
Glyma.14G005700	2.15276	7.53408e-12	1.64292e-08	Up	ko01110//Biosynthesis of secondary metabolites;ko00941//Flavonoid biosynthesis	-	GO:0016491//oxidoreductase activity;GO:0033808	GO:0009813//flavonoid biosynthetic process;GO:0055114//oxidation-reduction process	gi|947064936|gb|KRH14079.1|/8.3e-173/hypothetical protein GLYMA_14G005700 [Glycine max]
Glyma.08G138800	2.14664	8.91921e-19	7.45572e-15	Up	ko01100//Metabolic pathways;ko01110//Biosynthesis of secondary metabolites;ko01230//Biosynthesis of amino acids;ko00350//Tyrosine metabolism;ko00360//Phenylalanine metabolism;ko00950//Isoquinoline alkaloid biosynthesis;ko00400//Phenylalanine, tyrosine and tryptophan biosynthesis;ko00960//Tropane, piperidine and pyridine alkaloid biosynthesis	-	GO:0003824//catalytic activity;GO:0030170//pyridoxal phosphate binding	GO:0009058//biosynthetic process	gi|356525505|ref|XP_003531365.1|/1.1e-261/PREDICTED: bifunctional aspartate aminotransferase and glutamate/aspartate-prephenate aminotransferase [Glycine max]//gi|947094647|gb|KRH43232.1|/3.1e-184/hypothetical protein GLYMA_08G138800 [Glycine max]//gi|947094648|gb|KRH43233.1|/1.1e-188/hypothetical protein GLYMA_08G138800 [Glycine max]
Glyma.20G241500	2.13434	7.83131e-14	2.31047e-10	Up	ko01100//Metabolic pathways;ko01110//Biosynthesis of secondary metabolites;ko00941//Flavonoid biosynthesis	-	GO:0045430//chalcone isomerase activity	GO:0009813//flavonoid biosynthetic process	gi|351723089|ref|NP_001235219.1|/3.9e-117/chalcone--flavonone isomerase 1A [Glycine max]//gi|947043252|gb|KRG92976.1|/4.8e-89/hypothetical protein GLYMA_20G241500 [Glycine max]
Glyma.02G009500	2.1231	6.11341e-09	7.30043e-06	Up	-	-	-	GO:0010112//regulation of systemic acquired resistance	gi|351723047|ref|NP_001237265.1|/4.7e-57/uncharacterized protein LOC100306595 [Glycine max]
Glyma.03G122000	2.08766	4.10072e-17	2.05672e-13	Up	ko01100//Metabolic pathways;ko01110//Biosynthesis of secondary metabolites;ko00940//Phenylpropanoid biosynthesis;ko00941//Flavonoid biosynthesis;ko00945//Stilbenoid, diarylheptanoid and gingerol biosynthesis	GO:0016021//integral component of membrane	GO:0005506//iron ion binding;GO:0016709//oxidoreductase activity, acting on paired donors, with incorporation or reduction of molecular oxygen, NAD(P)H as one donor, and incorporation of one atom of oxygen;GO:0020037//heme binding	GO:0009809//lignin biosynthetic process;GO:0055114//oxidation-reduction process	gi|356504639|ref|XP_003521103.1|/5.0e-305/PREDICTED: cytochrome P450 98A2 [Glycine max]//gi|947118435|gb|KRH66684.1|/4.9e-225/hypothetical protein GLYMA_03G122000 [Glycine max]
Glyma.16G017500	2.04163	7.7194e-08	7.90135e-05	Up	ko01100//Metabolic pathways;ko01110//Biosynthesis of secondary metabolites;ko00941//Flavonoid biosynthesis	-	GO:0005506//iron ion binding;GO:0051213//dioxygenase activity	GO:0055114//oxidation-reduction process	gi|356559589|ref|XP_003548081.1|/5.3e-205/PREDICTED: flavonol synthase/flavanone 3-hydroxylase-like [Glycine max]
Glyma.02G028700	2.02404	2.83627e-08	3.09246e-05	Up	-	GO:0016021//integral component of membrane;GO:0031012//extracellular matrix	GO:0004222//metalloendopeptidase activity;GO:0008270//zinc ion binding	GO:0006508//proteolysis	gi|356501129|ref|XP_003519381.1|/2.0e-217/PREDICTED: metalloendoproteinase 5-MMP-like [Glycine max]
Glyma.08G029400	-2.06714	6.63307e-08	6.93086e-05	Down	-	GO:0005634//nucleus	GO:0003677//DNA binding;GO:0003682//chromatin binding;GO:0003700//transcription factor activity, sequence-specific DNA binding;GO:0003713//transcription coactivator activity;GO:0004402//histone acetyltransferase activity;GO:0008270//zinc ion binding	GO:0006338//chromatin remodeling;GO:0006357//regulation of transcription from RNA polymerase II promoter;GO:0035066//positive regulation of histone acetylation	gi|351721742|ref|NP_001235940.1|/9.8e-146/MYB transcription factor MYB127 [Glycine max]
Glyma.15G000200	-2.27552	1.12816e-09	1.61666e-06	Down	-	-	-	-	gi|734379211|gb|KHN22375.1|/1.8e-40/hypothetical protein glysoja_024884 [Glycine soja]
Glyma.13G224400	-2.34929	5.82908e-10	9.13617e-07	Down	-	-	GO:0003924//GTPase activity;GO:0005525//GTP binding	-	gi|356546542|ref|XP_003541684.1|/0.0e+00/PREDICTED: dynamin-related protein 4C-like [Glycine max]

## Sheet: Table S2
Table S2. Differentially expressed genes in shoot apices of GmMYB14-OX (OX9) versus wild-type (WT), with fold changes ≥ 2.0 (up-regulation indicated by red-colored letters) or ≤ -2.0 (down-regulation indicated by blue-colored letters), and adjusted P-values (q-values) ≤ 0.05
GeneID	Fold change (OX9/WT)	P-value	q-value	Up-/Down-regulation	Pathway	GO component	GO function	GO process	Blast nr
Glyma.19G164600	21.3737	3.6391e-196	1.81784e-191	Up	ko04626//Plant-pathogen interaction	-	GO:0003677//DNA binding	-	gi|959092463|ref|NP_001304532.1|/3.7e-144/myb-related protein Myb4-like [Glycine max]
Glyma.14G136300	5.75387	2.76832e-57	3.45714e-53	Up	ko00860//Porphyrin and chlorophyll metabolism	-	GO:0050619//phytochromobilin:ferredoxin oxidoreductase activity;GO:0050897//cobalt ion binding	GO:0010024//phytochromobilin biosynthetic process;GO:0055114//oxidation-reduction process	gi|734357585|gb|KHN14576.1|/2.3e-71/Phytochromobilin:ferredoxin oxidoreductase, chloroplastic [Glycine soja]
Glyma.01G228700	4.47932	1.09019e-43	6.80731e-40	Up	ko01100//Metabolic pathways;ko01110//Biosynthesis of secondary metabolites;ko04712//Circadian rhythm - plant;ko00941//Flavonoid biosynthesis	-	GO:0016210//naringenin-chalcone synthase activity	GO:0009813//flavonoid biosynthetic process	gi|356497361|ref|XP_003517529.1|/5.7e-227/PREDICTED: chalcone synthase 7 [Glycine max]
Glyma.08G271600	3.17367	1.72976e-24	4.1146e-21	Up	-	-	-	-	gi|356523884|ref|XP_003530564.1|/5.5e-11/PREDICTED: glycine-rich cell wall structural protein 1.0-like [Glycine max]
Glyma.18G220600	3.16252	3.39179e-25	8.91736e-22	Up	ko01110//Biosynthesis of secondary metabolites;ko00943//Isoflavonoid biosynthesis	-	GO:0003824//catalytic activity;GO:0050662//coenzyme binding	-	gi|947051034|gb|KRH00563.1|/3.7e-212/hypothetical protein GLYMA_18G220600 [Glycine max]
Glyma.14G005700	2.96011	3.29055e-31	1.09582e-27	Up	ko01110//Biosynthesis of secondary metabolites;ko00941//Flavonoid biosynthesis	-	GO:0016491//oxidoreductase activity;GO:0033808	GO:0009813//flavonoid biosynthetic process;GO:0055114//oxidation-reduction process	gi|947064936|gb|KRH14079.1|/8.3e-173/hypothetical protein GLYMA_14G005700 [Glycine max]
Glyma.13G145000	2.75096	1.82087e-58	4.5479e-54	Up	ko01100//Metabolic pathways;ko01110//Biosynthesis of secondary metabolites;ko00940//Phenylpropanoid biosynthesis;ko00360//Phenylalanine metabolism	GO:0005737//cytoplasm	GO:0045548//phenylalanine ammonia-lyase activity	GO:0006559//L-phenylalanine catabolic process;GO:0009800//cinnamic acid biosynthetic process	gi|356548301|ref|XP_003542541.1|/0.0e+00/PREDICTED: phenylalanine ammonia-lyase class 2 [Glycine max]
Glyma.03G004300	2.68184	7.78147e-26	2.28652e-22	Up	ko04626//Plant-pathogen interaction;ko04070//Phosphatidylinositol signaling system	-	-	-	gi|947116669|gb|KRH64918.1|/3.8e-159/hypothetical protein GLYMA_03G004300 [Glycine max]//gi|947116670|gb|KRH64919.1|/3.6e-131/hypothetical protein GLYMA_03G004300 [Glycine max]//gi|947116671|gb|KRH64920.1|/1.4e-116/hypothetical protein GLYMA_03G004300 [Glycine max]
Glyma.13G369800	2.66358	4.57087e-46	3.80547e-42	Up	ko01100//Metabolic pathways;ko01110//Biosynthesis of secondary metabolites;ko00940//Phenylpropanoid biosynthesis	-	GO:0016621//cinnamoyl-CoA reductase activity;GO:0045552//dihydrokaempferol 4-reductase activity;GO:0050662//coenzyme binding	GO:0055114//oxidation-reduction process	gi|356550654|ref|XP_003543700.1|/2.7e-194/PREDICTED: cinnamoyl-CoA reductase 2 [Glycine max]
Glyma.05G023900	2.59549	1.17391e-18	1.89162e-15	Up	ko01100//Metabolic pathways;ko00240//Pyrimidine metabolism	-	-	-	gi|947108545|gb|KRH56871.1|/5.0e-74/hypothetical protein GLYMA_05G023900 [Glycine max]
Glyma.07G205400	2.59478	1.03918e-17	1.33102e-14	Up	ko04145//Phagosome	GO:0005615//extracellular space;GO:0005764//lysosome	GO:0004197//cysteine-type endopeptidase activity	GO:0051603//proteolysis involved in cellular protein catabolic process	gi|356521444|ref|XP_003529366.1|/3.3e-199/PREDICTED: ervatamin-B-like [Glycine max]
Glyma.14G205200	2.50746	4.28169e-58	7.12944e-54	Up	ko01100//Metabolic pathways;ko01110//Biosynthesis of secondary metabolites;ko00940//Phenylpropanoid biosynthesis;ko00941//Flavonoid biosynthesis;ko00945//Stilbenoid, diarylheptanoid and gingerol biosynthesis;ko00360//Phenylalanine metabolism;ko00130//Ubiquinone and other terpenoid-quinone biosynthesis;ko01220//Degradation of aromatic compounds	GO:0016020//membrane	GO:0005506//iron ion binding;GO:0016710//trans-cinnamate 4-monooxygenase activity;GO:0020037//heme binding	GO:0009808//lignin metabolic process;GO:0044550//secondary metabolite biosynthetic process;GO:0055114//oxidation-reduction process	gi|356553176|ref|XP_003544934.1|/1.2e-295/PREDICTED: trans-cinnamate 4-monooxygenase-like [Glycine max]
Glyma.20G176100	2.45017	9.95956e-17	1.1307e-13	Up	ko01100//Metabolic pathways;ko01110//Biosynthesis of secondary metabolites;ko00940//Phenylpropanoid biosynthesis	GO:0005829//cytosol	GO:0008171//O-methyltransferase activity;GO:0008757//S-adenosylmethionine-dependent methyltransferase activity;GO:0046983//protein dimerization activity	GO:0019438//aromatic compound biosynthetic process;GO:0032259//methylation	gi|947042091|gb|KRG91815.1|/3.9e-208/hypothetical protein GLYMA_20G176100 [Glycine max]
Glyma.03G122000	2.42789	1.30414e-41	5.92233e-38	Up	ko01100//Metabolic pathways;ko01110//Biosynthesis of secondary metabolites;ko00940//Phenylpropanoid biosynthesis;ko00941//Flavonoid biosynthesis;ko00945//Stilbenoid, diarylheptanoid and gingerol biosynthesis	GO:0016021//integral component of membrane	GO:0005506//iron ion binding;GO:0016709//oxidoreductase activity, acting on paired donors, with incorporation or reduction of molecular oxygen, NAD(P)H as one donor, and incorporation of one atom of oxygen;GO:0020037//heme binding	GO:0009809//lignin biosynthetic process;GO:0055114//oxidation-reduction process	gi|356504639|ref|XP_003521103.1|/5.0e-305/PREDICTED: cytochrome P450 98A2 [Glycine max]//gi|947118435|gb|KRH66684.1|/4.9e-225/hypothetical protein GLYMA_03G122000 [Glycine max]
Glyma.08G138800	2.40459	4.46478e-44	3.18613e-40	Up	ko01100//Metabolic pathways;ko01110//Biosynthesis of secondary metabolites;ko01230//Biosynthesis of amino acids;ko00350//Tyrosine metabolism;ko00360//Phenylalanine metabolism;ko00950//Isoquinoline alkaloid biosynthesis;ko00400//Phenylalanine, tyrosine and tryptophan biosynthesis;ko00960//Tropane, piperidine and pyridine alkaloid biosynthesis	-	GO:0003824//catalytic activity;GO:0030170//pyridoxal phosphate binding	GO:0009058//biosynthetic process	gi|356525505|ref|XP_003531365.1|/1.1e-261/PREDICTED: bifunctional aspartate aminotransferase and glutamate/aspartate-prephenate aminotransferase [Glycine max]//gi|947094647|gb|KRH43232.1|/3.1e-184/hypothetical protein GLYMA_08G138800 [Glycine max]//gi|947094648|gb|KRH43233.1|/1.1e-188/hypothetical protein GLYMA_08G138800 [Glycine max]
Glyma.01G106000	2.35825	1.86873e-22	4.24312e-19	Up	ko00480//Glutathione metabolism	GO:0005737//cytoplasm	GO:0004364//glutathione transferase activity	GO:0006749//glutathione metabolic process;GO:0009407//toxin catabolic process	gi|351724819|ref|NP_001235279.1|/7.1e-126/uncharacterized protein LOC100527381 [Glycine max]
Glyma.04G222400	2.29188	4.68363e-18	6.68461e-15	Up	ko01100//Metabolic pathways;ko01110//Biosynthesis of secondary metabolites;ko00941//Flavonoid biosynthesis	-	GO:0045430//chalcone isomerase activity	GO:0009813//flavonoid biosynthetic process	gi|571448516|ref|XP_006577878.1|/1.5e-108/PREDICTED: chalcone isomerase 4B isoform X1 [Glycine max]
Glyma.20G241500	2.2918	1.74668e-32	6.23227e-29	Up	ko01100//Metabolic pathways;ko01110//Biosynthesis of secondary metabolites;ko00941//Flavonoid biosynthesis	-	GO:0045430//chalcone isomerase activity	GO:0009813//flavonoid biosynthetic process	gi|351723089|ref|NP_001235219.1|/3.9e-117/chalcone--flavonone isomerase 1A [Glycine max]//gi|947043252|gb|KRG92976.1|/4.8e-89/hypothetical protein GLYMA_20G241500 [Glycine max]
Glyma.17G174900	2.27807	3.62752e-18	5.32958e-15	Up	-	GO:0005634//nucleus	GO:0003700//transcription factor activity, sequence-specific DNA binding;GO:0043565//sequence-specific DNA binding	GO:0006259//DNA metabolic process;GO:0006355//regulation of transcription, DNA-templated	gi|356563638|ref|XP_003550068.1|/1.3e-158/PREDICTED: heat shock factor protein HSF24-like [Glycine max]
Glyma.16G103900	2.26801	1.39574e-16	1.54936e-13	Up	ko01110//Biosynthesis of secondary metabolites;ko00941//Flavonoid biosynthesis	-	-	-	gi|359811319|ref|NP_001241029.1|/3.1e-176/uncharacterized protein LOC100786578 [Glycine max]//gi|947058274|gb|KRH07680.1|/3.9e-118/hypothetical protein GLYMA_16G103900 [Glycine max]//gi|947058274|gb|KRH07680.1|/5.0e-118/hypothetical protein GLYMA_16G103900 [Glycine max]
Glyma.01G232400	2.26142	2.09789e-18	3.17564e-15	Up	ko01100//Metabolic pathways;ko01110//Biosynthesis of secondary metabolites;ko00940//Phenylpropanoid biosynthesis;ko00360//Phenylalanine metabolism;ko00130//Ubiquinone and other terpenoid-quinone biosynthesis	GO:0016021//integral component of membrane	GO:0005524//ATP binding;GO:0016207//4-coumarate-CoA ligase activity	GO:0009698//phenylpropanoid metabolic process	gi|947129905|gb|KRH77759.1|/0.0e+00/hypothetical protein GLYMA_01G232400 [Glycine max]
Glyma.16G123400	2.22354	6.79151e-13	4.77826e-10	Up	ko01100//Metabolic pathways;ko00520//Amino sugar and nucleotide sugar metabolism;ko00052//Galactose metabolism	GO:0016021//integral component of membrane;GO:0016021//integral component of membrane	GO:0018024//histone-lysine N-methyltransferase activity;GO:0018024//histone-lysine N-methyltransferase activity;GO:0018024//histone-lysine N-methyltransferase activity	GO:0034968//histone lysine methylation;GO:0034968//histone lysine methylation;GO:0034968//histone lysine methylation	gi|734410375|gb|KHN35542.1|/2.5e-61/hypothetical protein glysoja_033031 [Glycine soja]//gi|947058597|gb|KRH08003.1|/8.2e-57/hypothetical protein GLYMA_16G123400 [Glycine max]//gi|947058599|gb|KRH08005.1|/1.1e-64/hypothetical protein GLYMA_16G123400 [Glycine max]//gi|947058600|gb|KRH08006.1|/3.2e-69/hypothetical protein GLYMA_16G123400 [Glycine max]
Glyma.08G232500	2.2136	6.29017e-15	5.81875e-12	Up	-	-	GO:0008289//lipid binding;GO:0008289//lipid binding	GO:0006869//lipid transport;GO:0006869//lipid transport	gi|358249266|ref|NP_001240276.1|/3.0e-106/uncharacterized protein LOC100792950 precursor [Glycine max]//gi|955332931|ref|XP_014633839.1|/9.0e-108/PREDICTED: uncharacterized protein LOC100792950 isoform X1 [Glycine max]
Glyma.03G181600	2.20733	4.37259e-17	5.07963e-14	Up	ko01100//Metabolic pathways;ko01110//Biosynthesis of secondary metabolites;ko00940//Phenylpropanoid biosynthesis;ko00360//Phenylalanine metabolism	GO:0005737//cytoplasm	GO:0045548//phenylalanine ammonia-lyase activity	GO:0006559//L-phenylalanine catabolic process;GO:0009800//cinnamic acid biosynthetic process	gi|356505232|ref|XP_003521396.1|/0.0e+00/PREDICTED: phenylalanine ammonia-lyase 1-like [Glycine max]
Glyma.17G016600	2.10374	4.5454e-14	3.6622e-11	Up	-	-	GO:0004190//aspartic-type endopeptidase activity	GO:0006508//proteolysis;GO:0030163//protein catabolic process	gi|359806276|ref|NP_001241217.1|/9.2e-267/uncharacterized protein LOC100818868 precursor [Glycine max]
Glyma.01G002400	2.08314	8.60471e-14	6.71611e-11	Up	ko01100//Metabolic pathways;ko01110//Biosynthesis of secondary metabolites;ko00564//Glycerophospholipid metabolism;ko00592//alpha-Linolenic acid metabolism;ko00565//Ether lipid metabolism;ko00590//Arachidonic acid metabolism;ko00591//Linoleic acid metabolism	-	GO:0004623//phospholipase A2 activity;GO:0005509//calcium ion binding	GO:0016042//lipid catabolic process	gi|359807321|ref|NP_001241376.1|/3.7e-88/uncharacterized protein LOC100797904 precursor [Glycine max]
Glyma.13G111600	2.08212	5.24503e-38	2.01542e-34	Up	-	GO:0005829//cytosol	-	-	gi|947070448|gb|KRH19339.1|/6.7e-107/hypothetical protein GLYMA_13G111600 [Glycine max]
Glyma.10G058200	2.0516	1.79402e-43	9.95739e-40	Up	ko01100//Metabolic pathways;ko01110//Biosynthesis of secondary metabolites;ko00940//Phenylpropanoid biosynthesis;ko00360//Phenylalanine metabolism	GO:0005737//cytoplasm	GO:0045548//phenylalanine ammonia-lyase activity	GO:0006559//L-phenylalanine catabolic process;GO:0009800//cinnamic acid biosynthetic process	gi|947083822|gb|KRH32543.1|/0.0e+00/hypothetical protein GLYMA_10G058200 [Glycine max]
Glyma.10G262400	2.01829	1.3805e-40	5.74667e-37	Up	ko01100//Metabolic pathways;ko01110//Biosynthesis of secondary metabolites;ko00940//Phenylpropanoid biosynthesis	-	GO:0008270//zinc ion binding;GO:0016491//oxidoreductase activity	GO:0055114//oxidation-reduction process	gi|571484721|ref|XP_006589636.1|/1.4e-206/PREDICTED: probable cinnamyl alcohol dehydrogenase [Glycine max]
Glyma.20G241600	2.0162	2.36221e-13	1.73528e-10	Up	ko01100//Metabolic pathways;ko01110//Biosynthesis of secondary metabolites;ko00941//Flavonoid biosynthesis	-	GO:0045430//chalcone isomerase activity	GO:0009813//flavonoid biosynthetic process	gi|351723101|ref|NP_001236755.1|/7.7e-125/chalcone--flavonone isomerase 1B-1 [Glycine max]
Glyma.07G169900	2.01364	3.27335e-10	1.81682e-07	Up	-	GO:0005615//extracellular space;GO:0005764//lysosome	GO:0004197//cysteine-type endopeptidase activity	GO:0050790//regulation of catalytic activity;GO:0051603//proteolysis involved in cellular protein catabolic process	gi|947101150|gb|KRH49642.1|/7.0e-49/hypothetical protein GLYMA_07G169900 [Glycine max]
Glyma.01G064200	-2.18363	3.44961e-13	2.46169e-10	Down	-	GO:0005634//nucleus	GO:0003677//DNA binding;GO:0003700//transcription factor activity, sequence-specific DNA binding;GO:0046983//protein dimerization activity	GO:0006355//regulation of transcription, DNA-templated	gi|356495173|ref|XP_003516454.1|/1.3e-131/PREDICTED: truncated transcription factor CAULIFLOWER A-like [Glycine max]//gi|356495173|ref|XP_003516454.1|/5.9e-121/PREDICTED: truncated transcription factor CAULIFLOWER A-like [Glycine max]//gi|356495173|ref|XP_003516454.1|/6.7e-111/PREDICTED: truncated transcription factor CAULIFLOWER A-like [Glycine max]
Glyma.16G091300	-2.64345	9.52909e-18	1.25265e-14	Down	-	GO:0005634//nucleus	GO:0003677//DNA binding;GO:0003700//transcription factor activity, sequence-specific DNA binding;GO:0046983//protein dimerization activity	GO:0006355//regulation of transcription, DNA-templated	gi|356559005|ref|XP_003547792.1|/1.5e-108/PREDICTED: truncated transcription factor CAULIFLOWER A isoform X1 [Glycine max]//gi|356559005|ref|XP_003547792.1|/4.6e-128/PREDICTED: truncated transcription factor CAULIFLOWER A isoform X1 [Glycine max]
Glyma.12G233000	-3.43467	6.78404e-52	6.77767e-48	Down	-	GO:0016021//integral component of membrane	GO:0004672//protein kinase activity;GO:0005524//ATP binding	GO:0006468//protein phosphorylation	gi|947078551|gb|KRH27391.1|/0.0e+00/hypothetical protein GLYMA_12G233000 [Glycine max]//gi|947078553|gb|KRH27393.1|/0.0e+00/hypothetical protein GLYMA_12G233000 [Glycine max]//gi|955355569|ref|XP_014620585.1|/0.0e+00/PREDICTED: probable LRR receptor-like serine/threonine-protein kinase At1g53430 isoform X1 [Glycine max]

## Sheet: Table S3
Table S3. Differentially expressed genes in leaves of GmMYB14-OX (OX9) versus wild-type (WT), with fold changes ≥ 2.0 (up-regulation indicated by red-colored letters) or ≤ -2.0 (down-regulation indicated by blue-colored letters), and adjusted P-values (q-values) ≤ 0.05
GeneID	Fold change (OX9/WT)	P-value	q-value	Up-/Down-regulation	Pathway	GO component	GO function	GO process	Blast nr
Glyma.19G164600	141.112	9.1489e-58	4.34344e-53	Up	ko04626//Plant-pathogen interaction	-	GO:0003677//DNA binding	-	gi|959092463|ref|NP_001304532.1|/3.7e-144/myb-related protein Myb4-like [Glycine max]
Glyma.10G292200	29.1331	2.6011e-17	1.64649e-14	Up	ko01100//Metabolic pathways;ko01110//Biosynthesis of secondary metabolites;ko00941//Flavonoid biosynthesis	-	GO:0045430//chalcone isomerase activity	GO:0009813//flavonoid biosynthetic process	gi|734414479|gb|KHN37310.1|/2.3e-124/Chalcone--flavonone isomerase 1B-2 [Glycine soja]
Glyma.15G128100	28.4808	8.12044e-16	3.65365e-13	Up	-	GO:0071944//cell periphery	GO:0030599//pectinesterase activity;GO:0046910//pectinesterase inhibitor activity	GO:0043086//negative regulation of catalytic activity	gi|356555855|ref|XP_003546245.1|/4.9e-114/PREDICTED: uncharacterized protein LOC100801763 [Glycine max]
Glyma.17G063900	21.6548	1.99493e-15	8.38136e-13	Up	-	GO:0005739//mitochondrion	GO:0005524//ATP binding	GO:0034551//mitochondrial respiratory chain complex III assembly	gi|356562437|ref|XP_003549478.1|/2.3e-251/PREDICTED: probable mitochondrial chaperone BCS1-B [Glycine max]
Glyma.14G136300	19.9355	2.30484e-26	6.07901e-23	Up	ko00860//Porphyrin and chlorophyll metabolism	-	GO:0050619//phytochromobilin:ferredoxin oxidoreductase activity;GO:0050897//cobalt ion binding	GO:0010024//phytochromobilin biosynthetic process;GO:0055114//oxidation-reduction process	gi|734357585|gb|KHN14576.1|/2.3e-71/Phytochromobilin:ferredoxin oxidoreductase, chloroplastic [Glycine soja]
Glyma.11G230300	15.1403	1.13179e-12	2.72749e-10	Up	-	-	GO:0004672//protein kinase activity;GO:0005524//ATP binding	GO:0006468//protein phosphorylation	gi|947082361|gb|KRH31150.1|/1.1e-264/hypothetical protein GLYMA_11G230300 [Glycine max]
Glyma.14G176400	14.9034	1.81335e-10	2.79509e-08	Up	ko03013//RNA transport	-	-	-	gi|356552908|ref|XP_003544804.1|/9.7e-181/PREDICTED: protein EXORDIUM-like [Glycine max]
Glyma.01G021700	14.4885	4.66059e-20	4.70769e-17	Up	ko01100//Metabolic pathways;ko00500//Starch and sucrose metabolism;ko00040//Pentose and glucuronate interconversions;ko00860//Porphyrin and chlorophyll metabolism;ko00053//Ascorbate and aldarate metabolism	GO:0043231//intracellular membrane-bounded organelle	GO:0080043//quercetin 3-O-glucosyltransferase activity;GO:0080044//quercetin 7-O-glucosyltransferase activity	GO:0009813//flavonoid biosynthetic process;GO:0052696//flavonoid glucuronidation	gi|356497681|ref|XP_003517688.1|/8.9e-291/PREDICTED: 7-deoxyloganetic acid glucosyltransferase-like [Glycine max]
Glyma.16G188800	13.81	1.16352e-10	1.82907e-08	Up	-	-	-	-	gi|356561620|ref|XP_003549079.1|/3.6e-102/PREDICTED: protein YLS3-like [Glycine max]
Glyma.03G036500	13.7818	1.3212e-18	1.0454e-15	Up	-	GO:0005829//cytosol;GO:0005829//cytosol	GO:0004674//protein serine/threonine kinase activity;GO:0004674//protein serine/threonine kinase activity;GO:0005524//ATP binding;GO:0005524//ATP binding	GO:0006468//protein phosphorylation;GO:0006468//protein phosphorylation;GO:0035556//intracellular signal transduction;GO:0035556//intracellular signal transduction	gi|351721696|ref|NP_001237474.1|/0.0e+00/with no lysine kinase 5 [Glycine max]//gi|571443375|ref|XP_006576137.1|/0.0e+00/PREDICTED: with no lysine kinase 5 isoform X1 [Glycine max]
Glyma.10G000300	13.6923	6.39136e-41	6.0686e-37	Up	ko01110//Biosynthesis of secondary metabolites;ko00592//alpha-Linolenic acid metabolism	-	GO:0016747//transferase activity, transferring acyl groups other than amino-acyl groups	-	gi|356535404|ref|XP_003536235.1|/2.5e-268/PREDICTED: benzyl alcohol O-benzoyltransferase-like [Glycine max]
Glyma.05G011200	13.4894	2.84202e-16	1.42026e-13	Up	-	-	-	-	gi|255630230|gb|ACU15470.1|/3.1e-31/unknown [Glycine max]
Glyma.08G337100	13.4353	5.37047e-19	4.63569e-16	Up	ko01100//Metabolic pathways;ko00240//Pyrimidine metabolism;ko00250//Alanine, aspartate and glutamate metabolism	-	-	-	gi|955338188|ref|XP_014634947.1|/3.1e-83/PREDICTED: chaperone protein dnaJ 11, chloroplastic-like [Glycine max]
Glyma.07G003400	13.3178	5.7569e-37	3.90441e-33	Up	ko01100//Metabolic pathways;ko01230//Biosynthesis of amino acids;ko01200//Carbon metabolism;ko00260//Glycine, serine and threonine metabolism	-	GO:0004617//phosphoglycerate dehydrogenase activity;GO:0016597//amino acid binding;GO:0051287//NAD binding	GO:0006564//L-serine biosynthetic process;GO:0055114//oxidation-reduction process	gi|356521735|ref|XP_003529507.1|/0.0e+00/PREDICTED: D-3-phosphoglycerate dehydrogenase 2, chloroplastic [Glycine max]
Glyma.16G123400	12.3901	1.09567e-10	1.72814e-08	Up	ko01100//Metabolic pathways;ko00520//Amino sugar and nucleotide sugar metabolism;ko00052//Galactose metabolism	GO:0016021//integral component of membrane;GO:0016021//integral component of membrane	GO:0018024//histone-lysine N-methyltransferase activity;GO:0018024//histone-lysine N-methyltransferase activity;GO:0018024//histone-lysine N-methyltransferase activity	GO:0034968//histone lysine methylation;GO:0034968//histone lysine methylation;GO:0034968//histone lysine methylation	gi|734410375|gb|KHN35542.1|/2.5e-61/hypothetical protein glysoja_033031 [Glycine soja]//gi|947058597|gb|KRH08003.1|/8.2e-57/hypothetical protein GLYMA_16G123400 [Glycine max]//gi|947058599|gb|KRH08005.1|/1.1e-64/hypothetical protein GLYMA_16G123400 [Glycine max]//gi|947058600|gb|KRH08006.1|/3.2e-69/hypothetical protein GLYMA_16G123400 [Glycine max]
Glyma.11G003200	12.3354	5.97735e-20	5.79132e-17	Up	ko00904//Diterpenoid biosynthesis	-	GO:0046872//metal ion binding;GO:0052635//C-20 gibberellin 2-beta-dioxygenase activity	GO:0009685//gibberellin metabolic process;GO:0055114//oxidation-reduction process	gi|356540301|ref|XP_003538628.1|/3.3e-201/PREDICTED: gibberellin 2-beta-dioxygenase 8-like isoform X1 [Glycine max]//gi|356540301|ref|XP_003538628.1|/5.0e-201/PREDICTED: gibberellin 2-beta-dioxygenase 8-like isoform X1 [Glycine max]
Glyma.08G281600	11.8083	8.52936e-17	4.93819e-14	Up	-	-	-	-	gi|571475229|ref|XP_006586531.1|/3.0e-26/PREDICTED: spidroin-1-like [Glycine max]
Glyma.U035800	11.7358	1.86338e-10	2.86291e-08	Up	-	GO:0090575//RNA polymerase II transcription factor complex	GO:0000977//RNA polymerase II regulatory region sequence-specific DNA binding;GO:0003700//transcription factor activity, sequence-specific DNA binding;GO:0046983//protein dimerization activity	GO:0006357//regulation of transcription from RNA polymerase II promoter	gi|356516682|ref|XP_003527022.1|/5.2e-100/PREDICTED: uncharacterized protein LOC100809363 [Glycine max]
Glyma.06G102000	11.4437	1.48537e-16	8.29625e-14	Up	ko03013//RNA transport	GO:0016021//integral component of membrane	-	-	gi|356515776|ref|XP_003526574.1|/3.8e-175/PREDICTED: protein EXORDIUM-like [Glycine max]
Glyma.14G054100	11.3395	3.20597e-19	2.98438e-16	Up	-	GO:0016021//integral component of membrane	GO:0015171//amino acid transmembrane transporter activity	GO:0003333//amino acid transmembrane transport	gi|356554648|ref|XP_003545656.1|/1.5e-229/PREDICTED: probable sodium-coupled neutral amino acid transporter 6 [Glycine max]
Glyma.18G285800	11.2015	4.85777e-16	2.30623e-13	Up	ko01110//Biosynthesis of secondary metabolites;ko00941//Flavonoid biosynthesis	-	GO:0016491//oxidoreductase activity	GO:0055114//oxidation-reduction process	gi|356568945|ref|XP_003552668.1|/4.7e-179/PREDICTED: NAD(P)H-dependent 6'-deoxychalcone synthase-like [Glycine max]//gi|947052049|gb|KRH01578.1|/1.3e-139/hypothetical protein GLYMA_18G285800 [Glycine max]
Glyma.08G271600	10.863	3.44314e-16	1.70274e-13	Up	-	-	-	-	gi|356523884|ref|XP_003530564.1|/5.5e-11/PREDICTED: glycine-rich cell wall structural protein 1.0-like [Glycine max]
Glyma.01G187700	10.8164	9.38146e-12	1.89525e-09	Up	ko01100//Metabolic pathways;ko01110//Biosynthesis of secondary metabolites;ko00940//Phenylpropanoid biosynthesis;ko00941//Flavonoid biosynthesis;ko00945//Stilbenoid, diarylheptanoid and gingerol biosynthesis;ko00360//Phenylalanine metabolism	-	GO:0008171//O-methyltransferase activity	GO:0032259//methylation	gi|734411855|gb|KHN36241.1|/1.1e-140/Caffeoyl-CoA O-methyltransferase 2 [Glycine soja]
Glyma.17G012600	10.5554	4.61583e-08	3.96535e-06	Up	ko01100//Metabolic pathways;ko01110//Biosynthesis of secondary metabolites;ko01230//Biosynthesis of amino acids;ko00400//Phenylalanine, tyrosine and tryptophan biosynthesis	GO:0009570//chloroplast stroma	GO:0004664//prephenate dehydratase activity;GO:0016597//amino acid binding;GO:0047769//arogenate dehydratase activity	GO:0009094//L-phenylalanine biosynthetic process	gi|356563073|ref|XP_003549790.1|/3.2e-231/PREDICTED: arogenate dehydratase/prephenate dehydratase 1, chloroplastic [Glycine max]//gi|947052601|gb|KRH02054.1|/3.8e-233/hypothetical protein GLYMA_17G012600 [Glycine max]//gi|947052603|gb|KRH02056.1|/2.1e-192/hypothetical protein GLYMA_17G012600 [Glycine max]
Glyma.04G203100	10.4722	1.07244e-18	9.09177e-16	Up	-	-	-	-	gi|356508888|ref|XP_003523185.1|/1.7e-61/PREDICTED: uncharacterized protein LOC100803290 [Glycine max]
Glyma.07G035200	10.1904	5.22619e-11	8.76725e-09	Up	ko04144//Endocytosis	GO:0016021//integral component of membrane	-	-	gi|356522378|ref|XP_003529823.1|/2.8e-180/PREDICTED: verprolin-like [Glycine max]
Glyma.14G139400	10.1288	2.62011e-07	1.77446e-05	Up	-	GO:0016021//integral component of membrane	-	-	gi|356552611|ref|XP_003544658.1|/1.4e-129/PREDICTED: uncharacterized protein LOC100801037 [Glycine max]
Glyma.15G133900	10.0885	7.82771e-11	1.29035e-08	Up	ko00908//Zeatin biosynthesis	-	GO:0016614//oxidoreductase activity, acting on CH-OH group of donors;GO:0050660//flavin adenine dinucleotide binding	GO:0055114//oxidation-reduction process	gi|356558087|ref|XP_003547339.1|/0.0e+00/PREDICTED: reticuline oxidase-like protein [Glycine max]
Glyma.04G100400	10.0703	8.54036e-13	2.12279e-10	Up	ko03013//RNA transport	-	-	-	gi|947114022|gb|KRH62324.1|/7.8e-218/hypothetical protein GLYMA_04G100400 [Glycine max]
Glyma.U032700	9.96167	2.80522e-08	2.58598e-06	Up	ko04144//Endocytosis;ko04141//Protein processing in endoplasmic reticulum;ko03040//Spliceosome	-	GO:0043531//ADP binding	GO:0006952//defense response	gi|947038849|gb|KRG88732.1|/1.4e-255/hypothetical protein GLYMA_U032700 [Glycine max]
Glyma.10G278000	9.94274	3.01565e-07	2.00235e-05	Up	ko01212//Fatty acid metabolism;ko01040//Biosynthesis of unsaturated fatty acids	GO:0005789//endoplasmic reticulum membrane;GO:0016021//integral component of membrane	GO:0016717//oxidoreductase activity, acting on paired donors, with oxidation of a pair of donors resulting in the reduction of molecular oxygen to two molecules of water	GO:0006636//unsaturated fatty acid biosynthetic process;GO:0055114//oxidation-reduction process	gi|351724577|ref|NP_001238342.1|/6.5e-234/omega-6 fatty acid desaturase, endoplasmic reticulum isozyme 1 [Glycine max]//gi|351724577|ref|NP_001238342.1|/9.9e-234/omega-6 fatty acid desaturase, endoplasmic reticulum isozyme 1 [Glycine max]
Glyma.15G105900	9.88974	1.70588e-07	1.22893e-05	Up	-	GO:0016021//integral component of membrane	GO:0005215//transporter activity	GO:0034219//carbohydrate transmembrane transport	gi|947062138|gb|KRH11399.1|/3.7e-217/hypothetical protein GLYMA_15G105900 [Glycine max]//gi|947062139|gb|KRH11400.1|/3.1e-175/hypothetical protein GLYMA_15G105900 [Glycine max]
Glyma.12G153000	9.8414	1.16512e-07	8.86442e-06	Up	ko01100//Metabolic pathways;ko01110//Biosynthesis of secondary metabolites;ko01230//Biosynthesis of amino acids;ko01200//Carbon metabolism;ko00010//Glycolysis / Gluconeogenesis;ko00710//Carbon fixation in photosynthetic organisms;ko00030//Pentose phosphate pathway;ko00051//Fructose and mannose metabolism	-	GO:0004332//fructose-bisphosphate aldolase activity	GO:0006096//glycolytic process	gi|947077274|gb|KRH26114.1|/1.1e-214/hypothetical protein GLYMA_12G153000 [Glycine max]
Glyma.01G032600	9.76262	5.41304e-10	7.47046e-08	Up	-	GO:0005829//cytosol	GO:0004674//protein serine/threonine kinase activity	GO:0006468//protein phosphorylation;GO:0035556//intracellular signal transduction	gi|955301876|ref|XP_014626749.1|/3.1e-191/PREDICTED: uncharacterized protein LOC100816910 [Glycine max]
Glyma.05G049300	9.66505	4.77738e-09	5.25014e-07	Up	ko04075//Plant hormone signal transduction	GO:0005634//nucleus	GO:0003700//transcription factor activity, sequence-specific DNA binding;GO:0043565//sequence-specific DNA binding	GO:0006355//regulation of transcription, DNA-templated	gi|356514060|ref|XP_003525725.1|/0.0e+00/PREDICTED: scarecrow-like protein 28 [Glycine max]
Glyma.17G096200	9.62699	2.6679e-18	1.97904e-15	Up	-	GO:0016021//integral component of membrane	GO:0005215//transporter activity	GO:0006810//transport	gi|356562804|ref|XP_003549658.1|/0.0e+00/PREDICTED: protein NRT1/ PTR FAMILY 2.11 [Glycine max]
Glyma.09G232700	9.5792	1.53101e-22	2.07671e-19	Up	-	-	-	-	gi|356531708|ref|XP_003534418.1|/7.4e-211/PREDICTED: protein EXORDIUM-like 3 [Glycine max]
Glyma.11G095600	9.54407	1.85574e-08	1.79799e-06	Up	ko01100//Metabolic pathways;ko01110//Biosynthesis of secondary metabolites;ko00500//Starch and sucrose metabolism;ko01200//Carbon metabolism;ko00520//Amino sugar and nucleotide sugar metabolism;ko00010//Glycolysis / Gluconeogenesis;ko00052//Galactose metabolism;ko00051//Fructose and mannose metabolism	GO:0005829//cytosol	GO:0004340//glucokinase activity;GO:0005524//ATP binding;GO:0005536//glucose binding;GO:0008865//fructokinase activity;GO:0019158//mannokinase activity	GO:0001678//cellular glucose homeostasis;GO:0006096//glycolytic process;GO:0046835//carbohydrate phosphorylation;GO:0051156//glucose 6-phosphate metabolic process	gi|356538506|ref|XP_003537744.1|/2.9e-282/PREDICTED: hexokinase-3-like [Glycine max]//gi|356538506|ref|XP_003537744.1|/4.4e-232/PREDICTED: hexokinase-3-like [Glycine max]
Glyma.07G229000	9.0835	2.63942e-09	3.09398e-07	Up	ko01100//Metabolic pathways;ko01200//Carbon metabolism;ko00710//Carbon fixation in photosynthetic organisms;ko00620//Pyruvate metabolism	GO:0005576//extracellular region;GO:0005618//cell wall;GO:0016020//membrane	-	GO:0009664//plant-type cell wall organization	gi|356521670|ref|XP_003529476.1|/2.5e-145/PREDICTED: expansin-A15 [Glycine max]
Glyma.01G203400	8.96251	3.1044e-24	5.45857e-21	Up	ko01100//Metabolic pathways;ko00500//Starch and sucrose metabolism	-	GO:0016161//beta-amylase activity	GO:0000272//polysaccharide catabolic process	gi|571436239|ref|XP_006573703.1|/0.0e+00/PREDICTED: beta-amylase 3, chloroplastic [Glycine max]
Glyma.13G094100	8.92042	8.48168e-07	4.88082e-05	Up	ko04626//Plant-pathogen interaction;ko04075//Plant hormone signal transduction	GO:0005576//extracellular region	-	-	gi|947070092|gb|KRH18983.1|/8.6e-120/hypothetical protein GLYMA_13G094100 [Glycine max]
Glyma.14G020000	8.8393	3.41355e-24	5.78779e-21	Up	-	GO:0046658//anchored component of plasma membrane	GO:0004553//hydrolase activity, hydrolyzing O-glycosyl compounds;GO:0004673//protein histidine kinase activity;GO:0030247//polysaccharide binding	GO:0005975//carbohydrate metabolic process;GO:0018106//peptidyl-histidine phosphorylation	gi|356552845|ref|XP_003544773.1|/1.2e-263/PREDICTED: glucan endo-1,3-beta-glucosidase 12 isoform X2 [Glycine max]
Glyma.20G027900	8.75604	2.43393e-09	2.8744e-07	Up	-	GO:0016021//integral component of membrane	-	-	gi|356577169|ref|XP_003556700.1|/3.3e-158/PREDICTED: uncharacterized protein LOC100777990 [Glycine max]
Glyma.05G028100	8.68201	1.80166e-07	1.28044e-05	Up	ko01100//Metabolic pathways;ko00230//Purine metabolism;ko00240//Pyrimidine metabolism;ko03020//RNA polymerase	GO:0016021//integral component of membrane	-	-	gi|571457250|ref|XP_006580639.1|/1.5e-89/PREDICTED: protein TOO MANY MOUTHS-like [Glycine max]
Glyma.10G213000	8.56802	1.78181e-06	9.4305e-05	Up	-	-	-	-	gi|955346841|ref|XP_014618802.1|/4.9e-137/PREDICTED: uncharacterized protein LOC102662800 isoform X1 [Glycine max]
Glyma.16G094000	8.38291	1.18456e-09	1.50366e-07	Up	-	-	-	-	gi|571527050|ref|XP_006599189.1|/1.9e-146/PREDICTED: uncharacterized protein LOC102667880 [Glycine max]
Glyma.17G237100	8.32158	7.5173e-11	1.2435e-08	Up	-	GO:0016021//integral component of membrane	-	-	gi|351722324|ref|NP_001236984.1|/2.5e-40/uncharacterized protein LOC100500113 [Glycine max]
Glyma.08G169800	8.29374	1.1229e-18	9.35255e-16	Up	-	GO:0005634//nucleus;GO:0005829//cytosol	-	-	gi|356525790|ref|XP_003531506.1|/5.5e-162/PREDICTED: nitrile-specifier protein 5 [Glycine max]
Glyma.03G073200	8.28357	3.16861e-07	2.0864e-05	Up	ko03050//Proteasome	-	-	-	gi|356504342|ref|XP_003520955.1|/9.2e-41/PREDICTED: uncharacterized protein LOC100775432 [Glycine max]
Glyma.16G147200	8.08429	2.52562e-06	0.000127422	Up	ko01100//Metabolic pathways;ko00520//Amino sugar and nucleotide sugar metabolism;ko00040//Pentose and glucuronate interconversions;ko00053//Ascorbate and aldarate metabolism	-	GO:0046983//protein dimerization activity	-	gi|947059000|gb|KRH08406.1|/5.9e-201/hypothetical protein GLYMA_16G147200 [Glycine max]
Glyma.09G128400	8.06088	4.11614e-07	2.59877e-05	Up	ko00942//Anthocyanin biosynthesis	GO:0043231//intracellular membrane-bounded organelle	GO:0080043//quercetin 3-O-glucosyltransferase activity;GO:0080044//quercetin 7-O-glucosyltransferase activity	GO:0009813//flavonoid biosynthetic process;GO:0052696//flavonoid glucuronidation	gi|356530806|ref|XP_003533971.1|/1.5e-277/PREDICTED: UDP-glycosyltransferase 88A1-like [Glycine max]
Glyma.11G155800	8.05251	1.03735e-07	8.02088e-06	Up	ko01100//Metabolic pathways;ko00195//Photosynthesis	GO:0009538//photosystem I reaction center	-	GO:0015979//photosynthesis	gi|356541580|ref|XP_003539252.1|/3.5e-51/PREDICTED: photosystem I reaction center subunit VI, chloroplastic-like [Glycine max]
Glyma.01G036800	8.03884	6.66823e-13	1.70201e-10	Up	ko01100//Metabolic pathways;ko00565//Ether lipid metabolism	-	-	-	gi|356497798|ref|XP_003517744.1|/3.4e-173/PREDICTED: uncharacterized WD repeat-containing protein all2124-like [Glycine max]
Glyma.18G072300	8.03568	8.10792e-12	1.67358e-09	Up	ko01100//Metabolic pathways;ko00240//Pyrimidine metabolism;ko00250//Alanine, aspartate and glutamate metabolism	-	-	-	gi|356566293|ref|XP_003551367.1|/1.6e-77/PREDICTED: chaperone protein dnaJ 11, chloroplastic-like [Glycine max]
Glyma.05G245800	7.90502	9.82781e-09	1.01209e-06	Up	ko03013//RNA transport	-	-	-	gi|356512976|ref|XP_003525190.1|/1.3e-145/PREDICTED: thaumatin-like protein [Glycine max]
Glyma.10G157900	7.8818	3.21263e-15	1.30359e-12	Up	ko00970//Aminoacyl-tRNA biosynthesis	GO:0016021//integral component of membrane	-	-	gi|571483190|ref|XP_006589153.1|/1.2e-204/PREDICTED: golgin IMH1-like [Glycine max]
Glyma.17G174900	7.84529	5.55996e-25	1.05584e-21	Up	-	GO:0005634//nucleus	GO:0003700//transcription factor activity, sequence-specific DNA binding;GO:0043565//sequence-specific DNA binding	GO:0006259//DNA metabolic process;GO:0006355//regulation of transcription, DNA-templated	gi|356563638|ref|XP_003550068.1|/1.3e-158/PREDICTED: heat shock factor protein HSF24-like [Glycine max]
Glyma.15G093900	7.66881	6.47887e-08	5.36797e-06	Up	ko00904//Diterpenoid biosynthesis	-	GO:0005506//iron ion binding;GO:0052634//C-19 gibberellin 2-beta-dioxygenase activity	GO:0009416//response to light stimulus;GO:0009686//gibberellin biosynthetic process;GO:0045487//gibberellin catabolic process;GO:0055114//oxidation-reduction process	gi|734404637|gb|KHN33148.1|/1.0e-196/Gibberellin 2-beta-dioxygenase [Glycine soja]
Glyma.19G210700	7.5444	6.03101e-21	7.15805e-18	Up	ko02010//ABC transporters	GO:0016021//integral component of membrane	GO:0005524//ATP binding;GO:0042626//ATPase activity, coupled to transmembrane movement of substances	GO:0055085//transmembrane transport	gi|356570960|ref|XP_003553650.1|/0.0e+00/PREDICTED: ABC transporter C family member 4-like [Glycine max]
Glyma.20G142000	7.54052	2.08605e-14	7.28199e-12	Up	ko01100//Metabolic pathways;ko00730//Thiamine metabolism	GO:0005829//cytosol;GO:0009570//chloroplast stroma	GO:0016491//oxidoreductase activity	GO:0006950//response to stress;GO:0009228//thiamine biosynthetic process;GO:0052837//thiazole biosynthetic process;GO:0055114//oxidation-reduction process	gi|356575807|ref|XP_003556028.1|/2.9e-194/PREDICTED: thiamine thiazole synthase 2, chloroplastic-like [Glycine max]
Glyma.15G222900	7.5208	2.46434e-06	0.000124994	Up	-	GO:0016021//integral component of membrane	-	-	gi|947063947|gb|KRH13208.1|/7.0e-53/hypothetical protein GLYMA_15G222900 [Glycine max]
Glyma.02G124500	7.49204	1.32285e-32	6.28022e-29	Up	ko04626//Plant-pathogen interaction;ko04141//Protein processing in endoplasmic reticulum	-	GO:0005524//ATP binding;GO:0051082//unfolded protein binding	GO:0006457//protein folding;GO:0006950//response to stress	gi|356499958|ref|XP_003518802.1|/0.0e+00/PREDICTED: heat shock protein 90-5, chloroplastic [Glycine max]
Glyma.19G034900	7.48016	1.07465e-08	1.09482e-06	Up	ko00900//Terpenoid backbone biosynthesis	-	-	-	gi|356573676|ref|XP_003554983.1|/1.1e-117/PREDICTED: extensin-like [Glycine max]
Glyma.13G255800	7.42518	1.1723e-19	1.1131e-16	Up	ko01100//Metabolic pathways;ko01110//Biosynthesis of secondary metabolites;ko00942//Anthocyanin biosynthesis	GO:0043231//intracellular membrane-bounded organelle	GO:0080043//quercetin 3-O-glucosyltransferase activity;GO:0080044//quercetin 7-O-glucosyltransferase activity	GO:0009813//flavonoid biosynthetic process;GO:0052696//flavonoid glucuronidation	gi|356549505|ref|XP_003543134.1|/7.0e-272/PREDICTED: anthocyanidin 3-O-glucosyltransferase 7-like [Glycine max]
Glyma.01G109700	7.41167	2.68283e-11	4.90988e-09	Up	ko01100//Metabolic pathways;ko00500//Starch and sucrose metabolism;ko00520//Amino sugar and nucleotide sugar metabolism;ko00051//Fructose and mannose metabolism	-	GO:0016301//kinase activity;GO:0016773//phosphotransferase activity, alcohol group as acceptor	GO:0016310//phosphorylation	gi|356496144|ref|XP_003516930.1|/1.4e-246/PREDICTED: fructokinase-like 1, chloroplastic [Glycine max]//gi|947127938|gb|KRH75792.1|/9.3e-240/hypothetical protein GLYMA_01G109700 [Glycine max]
Glyma.19G179400	7.39122	1.71932e-09	2.13119e-07	Up	-	-	-	-	gi|947046319|gb|KRG95948.1|/3.9e-147/hypothetical protein GLYMA_19G179400 [Glycine max]
Glyma.03G006700	7.36939	2.45494e-06	0.00012465	Up	ko01100//Metabolic pathways;ko01110//Biosynthesis of secondary metabolites;ko01230//Biosynthesis of amino acids;ko01200//Carbon metabolism;ko00270//Cysteine and methionine metabolism;ko00920//Sulfur metabolism	GO:0005737//cytoplasm	GO:0004124//cysteine synthase activity;GO:0016740//transferase activity;GO:0030170//pyridoxal phosphate binding	GO:0006535//cysteine biosynthetic process from serine	gi|947116712|gb|KRH64961.1|/3.9e-189/hypothetical protein GLYMA_03G006700 [Glycine max]
Glyma.05G231900	7.35871	2.48306e-15	1.03406e-12	Up	ko00940//Phenylpropanoid biosynthesis	-	GO:0004029//aldehyde dehydrogenase (NAD) activity	GO:0055114//oxidation-reduction process	gi|571453143|ref|XP_006579386.1|/6.0e-311/PREDICTED: uncharacterized protein LOC100527654 isoform X1 [Glycine max]
Glyma.14G087200	7.34217	4.94275e-11	8.35079e-09	Up	-	GO:0016021//integral component of membrane	-	-	gi|351722324|ref|NP_001236984.1|/1.7e-55/uncharacterized protein LOC100500113 [Glycine max]
Glyma.13G227700	7.33986	3.15038e-11	5.64393e-09	Up	ko01100//Metabolic pathways;ko00230//Purine metabolism;ko00240//Pyrimidine metabolism;ko03020//RNA polymerase	GO:0016021//integral component of membrane	-	-	gi|356546564|ref|XP_003541695.1|/5.0e-134/PREDICTED: probable LRR receptor-like serine/threonine-protein kinase At4g36180 [Glycine max]
Glyma.13G292800	7.32088	5.66379e-07	3.41663e-05	Up	ko04075//Plant hormone signal transduction	-	GO:0003700//transcription factor activity, sequence-specific DNA binding;GO:0043565//sequence-specific DNA binding	GO:0006355//regulation of transcription, DNA-templated	gi|356549868|ref|XP_003543312.1|/9.3e-116/PREDICTED: basic leucine zipper 61-like [Glycine max]//gi|947073427|gb|KRH22318.1|/3.5e-90/hypothetical protein GLYMA_13G292800 [Glycine max]
Glyma.05G216900	7.25583	4.28509e-07	2.6803e-05	Up	-	-	-	-	gi|571457811|ref|XP_006580898.1|/5.2e-65/PREDICTED: uncharacterized protein LOC102662341 [Glycine max]
Glyma.12G063200	7.23219	5.02014e-09	5.48398e-07	Up	ko04144//Endocytosis	-	-	-	gi|571492337|ref|XP_006592199.1|/3.9e-184/PREDICTED: epsin-3-like [Glycine max]
Glyma.09G000300	7.22992	2.8587e-10	4.18936e-08	Up	-	GO:0005829//cytosol	GO:0008469//histone-arginine N-methyltransferase activity;GO:0035242//protein-arginine omega-N asymmetric methyltransferase activity	GO:0006355//regulation of transcription, DNA-templated;GO:0019919//peptidyl-arginine methylation, to asymmetrical-dimethyl arginine;GO:0034969//histone arginine methylation	gi|947087715|gb|KRH36380.1|/5.9e-85/hypothetical protein GLYMA_09G000300 [Glycine max]
Glyma.03G181700	7.09963	9.97075e-13	2.44001e-10	Up	ko01100//Metabolic pathways;ko01110//Biosynthesis of secondary metabolites;ko00940//Phenylpropanoid biosynthesis;ko00360//Phenylalanine metabolism	GO:0005737//cytoplasm	GO:0045548//phenylalanine ammonia-lyase activity	GO:0006559//L-phenylalanine catabolic process;GO:0009800//cinnamic acid biosynthetic process	gi|356505234|ref|XP_003521397.1|/0.0e+00/PREDICTED: phenylalanine ammonia-lyase 1 [Glycine max]
Glyma.10G179200	7.09905	1.88827e-09	2.32845e-07	Up	-	GO:0016021//integral component of membrane	-	-	gi|571483515|ref|XP_003536203.2|/1.9e-228/PREDICTED: protein EXORDIUM-like 5 [Glycine max]
Glyma.19G133500	7.07617	8.17503e-11	1.34294e-08	Up	-	-	-	-	gi|358248134|ref|NP_001239822.1|/8.2e-47/uncharacterized protein LOC100818212 [Glycine max]
Glyma.10G023400	7.06197	4.10168e-13	1.08786e-10	Up	-	GO:0005886//plasma membrane;GO:0016021//integral component of membrane	GO:0004674//protein serine/threonine kinase activity;GO:0005524//ATP binding	GO:0006468//protein phosphorylation	gi|356536747|ref|XP_003536897.1|/0.0e+00/PREDICTED: probable LRR receptor-like serine/threonine-protein kinase RKF3 [Glycine max]
Glyma.15G150200	7.05411	1.93938e-05	0.00071763	Up	-	-	-	-	gi|571518723|ref|XP_006597732.1|/1.3e-48/PREDICTED: uncharacterized protein LOC102664284 [Glycine max]
Glyma.11G024100	7.04336	1.00774e-12	2.45345e-10	Up	ko00480//Glutathione metabolism;ko00590//Arachidonic acid metabolism	-	GO:0004602//glutathione peroxidase activity	GO:0006979//response to oxidative stress;GO:0055114//oxidation-reduction process;GO:0098869//cellular oxidant detoxification	gi|947079142|gb|KRH27931.1|/3.7e-75/hypothetical protein GLYMA_11G024100 [Glycine max]
Glyma.13G094900	7.03153	1.9716e-06	0.000103086	Up	ko04075//Plant hormone signal transduction	GO:0005618//cell wall;GO:0048046//apoplast	GO:0004553//hydrolase activity, hydrolyzing O-glycosyl compounds;GO:0016762//xyloglucan:xyloglucosyl transferase activity	GO:0010411//xyloglucan metabolic process;GO:0042546//cell wall biogenesis;GO:0071555//cell wall organization	gi|356547533|ref|XP_003542166.1|/5.6e-170/PREDICTED: xyloglucan endotransglucosylase/hydrolase protein 22 [Glycine max]
Glyma.06G042900	7.02233	3.59989e-06	0.000173179	Up	ko04075//Plant hormone signal transduction	GO:0005634//nucleus	-	-	gi|356514431|ref|XP_003525909.1|/1.3e-185/PREDICTED: cyclin-D3-3-like [Glycine max]//gi|947103656|gb|KRH52039.1|/1.2e-170/hypothetical protein GLYMA_06G042900 [Glycine max]
Glyma.07G221300	7.01205	2.05283e-27	6.09114e-24	Up	ko01100//Metabolic pathways;ko01110//Biosynthesis of secondary metabolites;ko00630//Glyoxylate and dicarboxylate metabolism;ko00260//Glycine, serine and threonine metabolism	GO:0005960//glycine cleavage complex	-	GO:0019464//glycine decarboxylation via glycine cleavage system	gi|947101929|gb|KRH50421.1|/1.1e-73/hypothetical protein GLYMA_07G221300 [Glycine max]//gi|947101929|gb|KRH50421.1|/1.6e-83/hypothetical protein GLYMA_07G221300 [Glycine max]
Glyma.09G276300	6.99418	3.47597e-10	4.97053e-08	Up	-	GO:0005829//cytosol	GO:0004674//protein serine/threonine kinase activity;GO:0005524//ATP binding	GO:0006468//protein phosphorylation;GO:0035556//intracellular signal transduction	gi|351723577|ref|NP_001236004.1|/0.0e+00/with no lysine kinase 10 [Glycine max]
Glyma.13G098600	6.96585	3.24223e-13	8.74573e-11	Up	-	-	GO:0051015//actin filament binding	GO:0051017//actin filament bundle assembly	gi|571496136|ref|XP_006593529.1|/0.0e+00/PREDICTED: villin-4-like [Glycine max]
Glyma.04G123800	6.94404	1.52466e-07	1.11359e-05	Up	-	GO:0005743//mitochondrial inner membrane;GO:0016021//integral component of membrane;GO:0070469//respiratory chain	GO:0005515//protein binding;GO:0009916//alternative oxidase activity;GO:0046872//metal ion binding	GO:0055114//oxidation-reduction process	gi|947114381|gb|KRH62683.1|/3.6e-186/hypothetical protein GLYMA_04G123800 [Glycine max]
Glyma.19G152500	6.86679	2.4468e-05	0.000872084	Up	-	-	-	-	gi|947045829|gb|KRG95458.1|/4.4e-234/hypothetical protein GLYMA_19G152500, partial [Glycine max]
Glyma.14G194300	6.80254	3.30332e-10	4.73791e-08	Up	ko01212//Fatty acid metabolism;ko01040//Biosynthesis of unsaturated fatty acids	GO:0016021//integral component of membrane;GO:0016021//integral component of membrane	GO:0016717//oxidoreductase activity, acting on paired donors, with oxidation of a pair of donors resulting in the reduction of molecular oxygen to two molecules of water;GO:0016717//oxidoreductase activity, acting on paired donors, with oxidation of a pair of donors resulting in the reduction of molecular oxygen to two molecules of water	GO:0006629//lipid metabolic process;GO:0006629//lipid metabolic process;GO:0055114//oxidation-reduction process;GO:0055114//oxidation-reduction process	gi|947067901|gb|KRH17044.1|/1.1e-230/hypothetical protein GLYMA_14G194300 [Glycine max]//gi|947067902|gb|KRH17045.1|/8.7e-167/hypothetical protein GLYMA_14G194300 [Glycine max]
Glyma.06G194600	6.79692	3.18836e-06	0.000156049	Up	-	-	-	-	gi|734389431|gb|KHN26251.1|/5.4e-48/hypothetical protein glysoja_032821 [Glycine soja]
Glyma.03G004300	6.79442	5.96377e-13	1.53043e-10	Up	ko04626//Plant-pathogen interaction;ko04070//Phosphatidylinositol signaling system	-	-	-	gi|947116669|gb|KRH64918.1|/3.8e-159/hypothetical protein GLYMA_03G004300 [Glycine max]//gi|947116670|gb|KRH64919.1|/3.6e-131/hypothetical protein GLYMA_03G004300 [Glycine max]//gi|947116671|gb|KRH64920.1|/1.4e-116/hypothetical protein GLYMA_03G004300 [Glycine max]
Glyma.17G027800	6.78228	6.82813e-06	0.000299046	Up	-	-	-	-	gi|356564204|ref|XP_003550346.1|/9.7e-54/PREDICTED: uncharacterized protein LOC100818870 [Glycine max]
Glyma.08G066800	6.77958	3.0936e-07	2.04838e-05	Up	ko01100//Metabolic pathways;ko01110//Biosynthesis of secondary metabolites;ko00942//Anthocyanin biosynthesis	GO:0043231//intracellular membrane-bounded organelle	GO:0080043//quercetin 3-O-glucosyltransferase activity;GO:0080044//quercetin 7-O-glucosyltransferase activity	GO:0009813//flavonoid biosynthetic process;GO:0052696//flavonoid glucuronidation	gi|358248090|ref|NP_001240066.1|/1.8e-260/kaempferol 3-O-beta-D-galactosyltransferase-like [Glycine max]
Glyma.20G241700	6.76573	1.12944e-05	0.00045829	Up	ko01100//Metabolic pathways;ko01110//Biosynthesis of secondary metabolites;ko00941//Flavonoid biosynthesis	-	GO:0045430//chalcone isomerase activity	GO:0009813//flavonoid biosynthetic process	gi|255626671|gb|ACU13680.1|/1.7e-125/unknown [Glycine max]
Glyma.20G162000	6.74223	3.61344e-17	2.25721e-14	Up	-	GO:0016021//integral component of membrane	GO:0015238//drug transmembrane transporter activity;GO:0015297//antiporter activity	GO:0006855//drug transmembrane transport	gi|356575992|ref|XP_003556119.1|/9.7e-276/PREDICTED: protein DETOXIFICATION 35 [Glycine max]
Glyma.17G258300	6.69573	1.48998e-13	4.42106e-11	Up	ko04145//Phagosome	GO:0005737//cytoplasm;GO:0005874//microtubule	GO:0003924//GTPase activity;GO:0005200//structural constituent of cytoskeleton;GO:0005525//GTP binding	GO:0007017//microtubule-based process	gi|947056506|gb|KRH05959.1|/2.3e-187/hypothetical protein GLYMA_17G258300 [Glycine max]//gi|955379896|ref|XP_014625361.1|/8.4e-267/PREDICTED: tubulin beta chain-like [Glycine max]
Glyma.05G023900	6.56701	2.45035e-05	0.000872697	Up	ko01100//Metabolic pathways;ko00240//Pyrimidine metabolism	-	-	-	gi|947108545|gb|KRH56871.1|/5.0e-74/hypothetical protein GLYMA_05G023900 [Glycine max]
Glyma.03G192000	6.54027	5.40365e-06	0.000247385	Up	-	-	-	-	gi|571446330|ref|XP_006577060.1|/4.2e-244/PREDICTED: uncharacterized protein LOC100790018 [Glycine max]
Glyma.06G044400	6.53368	8.33791e-11	1.36028e-08	Up	-	-	-	-	gi|356514449|ref|XP_003525918.1|/1.9e-46/PREDICTED: peamaclein [Glycine max]
Glyma.17G112900	6.49603	2.85909e-10	4.18936e-08	Up	-	GO:0016021//integral component of membrane;GO:0046658//anchored component of plasma membrane	GO:0009055//electron carrier activity	-	gi|571535704|ref|XP_003549750.2|/2.6e-121/PREDICTED: cucumber peeling cupredoxin-like [Glycine max]
Glyma.06G151300	6.49368	3.55683e-08	3.15038e-06	Up	-	-	-	-	gi|571460639|ref|XP_006581755.1|/0.0e+00/PREDICTED: WD repeat-containing protein YMR102C-like [Glycine max]
Glyma.09G269600	6.49294	1.92918e-10	2.95445e-08	Up	ko01110//Biosynthesis of secondary metabolites;ko00943//Isoflavonoid biosynthesis	-	GO:0003824//catalytic activity;GO:0050662//coenzyme binding	-	gi|947091941|gb|KRH40606.1|/4.0e-188/hypothetical protein GLYMA_09G269600 [Glycine max]//gi|947091942|gb|KRH40607.1|/1.1e-159/hypothetical protein GLYMA_09G269600 [Glycine max]
Glyma.20G135400	6.46048	3.24257e-05	0.00108486	Up	-	GO:0005634//nucleus	-	-	gi|356574327|ref|XP_003555300.1|/1.6e-183/PREDICTED: cyclin-D4-1-like isoform X1 [Glycine max]//gi|947041408|gb|KRG91132.1|/5.4e-162/hypothetical protein GLYMA_20G135400 [Glycine max]
Glyma.18G128600	6.36145	3.1437e-05	0.00105924	Up	-	GO:0005794//Golgi apparatus;GO:0016021//integral component of membrane	GO:0008378//galactosyltransferase activity;GO:0030246//carbohydrate binding	GO:0006486//protein glycosylation	gi|356570064|ref|XP_003553211.1|/0.0e+00/PREDICTED: probable beta-1,3-galactosyltransferase 19 [Glycine max]//gi|947049669|gb|KRG99197.1|/0.0e+00/hypothetical protein GLYMA_18G128600 [Glycine max]
Glyma.04G178500	6.31754	5.12687e-09	5.58252e-07	Up	-	-	-	-	gi|255631556|gb|ACU16145.1|/2.5e-33/unknown [Glycine max]
Glyma.08G307800	6.30908	1.70603e-13	4.93864e-11	Up	ko01100//Metabolic pathways;ko01200//Carbon metabolism;ko00410//beta-Alanine metabolism;ko00280//Valine, leucine and isoleucine degradation;ko00640//Propanoate metabolism	-	GO:0003860//3-hydroxyisobutyryl-CoA hydrolase activity	-	gi|947097435|gb|KRH46020.1|/1.4e-221/hypothetical protein GLYMA_08G307800 [Glycine max]//gi|947097435|gb|KRH46020.1|/3.7e-226/hypothetical protein GLYMA_08G307800 [Glycine max]//gi|947097435|gb|KRH46020.1|/7.0e-220/hypothetical protein GLYMA_08G307800 [Glycine max]
Glyma.06G050500	6.27622	1.49549e-07	1.09735e-05	Up	-	GO:0016021//integral component of membrane	-	-	gi|947103785|gb|KRH52168.1|/2.6e-21/hypothetical protein GLYMA_06G050500 [Glycine max]
Glyma.07G030500	6.27431	1.84517e-14	6.53728e-12	Up	-	-	-	-	gi|356519331|ref|XP_003528326.1|/2.3e-105/PREDICTED: uncharacterized protein LOC100784802 [Glycine max]//gi|356519331|ref|XP_003528326.1|/2.7e-115/PREDICTED: uncharacterized protein LOC100784802 [Glycine max]//gi|356519331|ref|XP_003528326.1|/2.8e-115/PREDICTED: uncharacterized protein LOC100784802 [Glycine max]//gi|947098957|gb|KRH47449.1|/3.9e-117/hypothetical protein GLYMA_07G030500 [Glycine m…
Glyma.04G144300	6.24645	2.20472e-11	4.17009e-09	Up	ko01100//Metabolic pathways;ko01110//Biosynthesis of secondary metabolites;ko01230//Biosynthesis of amino acids;ko01200//Carbon metabolism;ko00010//Glycolysis / Gluconeogenesis;ko03018//RNA degradation	GO:0000015//phosphopyruvate hydratase complex	GO:0000287//magnesium ion binding;GO:0004634//phosphopyruvate hydratase activity	GO:0006096//glycolytic process	gi|356566054|ref|XP_003551250.1|/4.6e-276/PREDICTED: enolase 1, chloroplastic-like [Glycine max]
Glyma.16G153600	6.23319	2.8603e-05	0.000988304	Up	-	GO:0016021//integral component of membrane	-	-	gi|920715507|gb|KOM55595.1|/1.2e-15/hypothetical protein LR48_Vigan10g148700 [Vigna angularis]
Glyma.04G100300	6.23216	3.19013e-07	2.09335e-05	Up	ko03013//RNA transport	GO:0016021//integral component of membrane	-	-	gi|947114021|gb|KRH62323.1|/1.0e-203/hypothetical protein GLYMA_04G100300 [Glycine max]
Glyma.13G046300	6.22238	2.94584e-06	0.000145227	Up	-	-	-	GO:0006355//regulation of transcription, DNA-templated	gi|356545723|ref|XP_003541285.1|/2.4e-163/PREDICTED: LOB domain-containing protein 41-like [Glycine max]
Glyma.16G204500	6.22235	8.80253e-08	6.93035e-06	Up	-	GO:0016021//integral component of membrane	-	-	gi|955374398|ref|XP_014624015.1|/9.4e-38/PREDICTED: uncharacterized protein LOC102660518 [Glycine max]
Glyma.03G226800	6.19605	4.87668e-05	0.00151321	Up	-	GO:0016021//integral component of membrane	GO:0003997//acyl-CoA oxidase activity;GO:0004497//monooxygenase activity;GO:0005506//iron ion binding;GO:0016705//oxidoreductase activity, acting on paired donors, with incorporation or reduction of molecular oxygen;GO:0020037//heme binding	GO:0055114//oxidation-reduction process	gi|734356541|gb|KHN14193.1|/1.1e-280/Secologanin synthase [Glycine soja]//gi|947120126|gb|KRH68375.1|/3.2e-294/hypothetical protein GLYMA_03G226800 [Glycine max]//gi|947120127|gb|KRH68376.1|/2.9e-203/hypothetical protein GLYMA_03G226800 [Glycine max]
Glyma.10G232200	6.10312	2.05264e-10	3.12125e-08	Up	-	GO:0016021//integral component of membrane	GO:0015238//drug transmembrane transporter activity;GO:0015297//antiporter activity	GO:0006855//drug transmembrane transport	gi|356535845|ref|XP_003536453.1|/1.4e-276/PREDICTED: protein DETOXIFICATION 35-like [Glycine max]
Glyma.13G069400	6.09383	1.78558e-07	1.27092e-05	Up	ko01100//Metabolic pathways;ko01110//Biosynthesis of secondary metabolites;ko00940//Phenylpropanoid biosynthesis	GO:0005576//extracellular region	GO:0004601//peroxidase activity;GO:0020037//heme binding;GO:0046872//metal ion binding	GO:0006979//response to oxidative stress;GO:0042744//hydrogen peroxide catabolic process;GO:0055114//oxidation-reduction process;GO:0098869//cellular oxidant detoxification	gi|356550220|ref|XP_003543486.1|/2.0e-180/PREDICTED: peroxidase 31-like [Glycine max]
Glyma.04G012300	6.08356	2.17972e-18	1.64257e-15	Up	ko01110//Biosynthesis of secondary metabolites;ko00941//Flavonoid biosynthesis	-	-	-	gi|351726399|ref|NP_001237637.1|/1.4e-174/isoflavone reductase homolog 2 [Glycine max]
Glyma.18G089400	6.07241	1.34163e-07	1.00782e-05	Up	-	GO:0005737//cytoplasm;GO:0005874//microtubule	GO:0003924//GTPase activity;GO:0005525//GTP binding	GO:0007017//microtubule-based process;GO:0051301//cell division	gi|356567042|ref|XP_003551732.1|/6.9e-229/PREDICTED: cell division protein FtsZ homolog 1, chloroplastic-like [Glycine max]
Glyma.13G230800	6.04349	3.01561e-05	0.00102849	Up	-	GO:0005794//Golgi apparatus;GO:0016021//integral component of membrane;GO:0016021//integral component of membrane;GO:0016021//integral component of membrane	GO:0016413//O-acetyltransferase activity	GO:0071554//cell wall organization or biogenesis	gi|356549202|ref|XP_003542986.1|/5.4e-233/PREDICTED: protein trichome birefringence-like 38 isoform X2 [Glycine max]//gi|947072400|gb|KRH21291.1|/1.0e-269/hypothetical protein GLYMA_13G230800 [Glycine max]//gi|947072400|gb|KRH21291.1|/4.3e-230/hypothetical protein GLYMA_13G230800 [Glycine max]
Glyma.01G002400	6.00912	2.20373e-11	4.17009e-09	Up	ko01100//Metabolic pathways;ko01110//Biosynthesis of secondary metabolites;ko00564//Glycerophospholipid metabolism;ko00592//alpha-Linolenic acid metabolism;ko00565//Ether lipid metabolism;ko00590//Arachidonic acid metabolism;ko00591//Linoleic acid metabolism	-	GO:0004623//phospholipase A2 activity;GO:0005509//calcium ion binding	GO:0016042//lipid catabolic process	gi|359807321|ref|NP_001241376.1|/3.7e-88/uncharacterized protein LOC100797904 precursor [Glycine max]
Glyma.04G052000	5.99216	5.71937e-06	0.000259586	Up	-	GO:0005634//nucleus	GO:0003700//transcription factor activity, sequence-specific DNA binding;GO:0043565//sequence-specific DNA binding;GO:0044212//transcription regulatory region DNA binding	GO:0001666//response to hypoxia;GO:0010286//heat acclimation;GO:0034620//cellular response to unfolded protein;GO:0045893//positive regulation of transcription, DNA-templated	gi|566006193|ref|NP_001274388.1|/8.0e-207/heat shock factor protein HSF30-like [Glycine max]//gi|566006193|ref|NP_001274388.1|/8.4e-207/heat shock factor protein HSF30-like [Glycine max]//gi|566006193|ref|NP_001274388.1|/8.8e-207/heat shock factor protein HSF30-like [Glycine max]//gi|566006193|ref|NP_001274388.1|/9.1e-207/heat shock factor protein HSF30-like [Glycine max]
Glyma.17G224600	5.96972	3.10203e-05	0.00105042	Up	-	GO:0016021//integral component of membrane	GO:0004674//protein serine/threonine kinase activity;GO:0005524//ATP binding;GO:0030246//carbohydrate binding	GO:0006468//protein phosphorylation	gi|955378510|ref|XP_003549333.2|/0.0e+00/PREDICTED: L-type lectin-domain containing receptor kinase IX.1-like [Glycine max]
Glyma.03G259200	5.96355	5.23693e-05	0.00161234	Up	ko04144//Endocytosis	GO:0005768//endosome	GO:0005525//GTP binding	GO:0007264//small GTPase mediated signal transduction	gi|358248878|ref|NP_001239700.1|/2.1e-128/uncharacterized protein LOC100787725 [Glycine max]
Glyma.19G006700	5.95869	2.28831e-10	3.45979e-08	Up	-	-	-	GO:0006950//response to stress	gi|356571299|ref|XP_003553816.1|/8.1e-102/PREDICTED: universal stress protein A-like protein [Glycine max]
Glyma.18G135000	5.95544	3.53717e-05	0.00116454	Up	-	-	GO:0046983//protein dimerization activity	-	gi|947049770|gb|KRG99298.1|/6.9e-33/hypothetical protein GLYMA_18G135000 [Glycine max]//gi|947049770|gb|KRG99298.1|/8.0e-33/hypothetical protein GLYMA_18G135000 [Glycine max]
Glyma.11G019000	5.93162	9.78864e-05	0.00267539	Up	ko04626//Plant-pathogen interaction	GO:0005634//nucleus	GO:0003677//DNA binding;GO:0003700//transcription factor activity, sequence-specific DNA binding	GO:0006355//regulation of transcription, DNA-templated	gi|356540410|ref|XP_003538682.1|/8.8e-126/PREDICTED: ethylene-responsive transcription factor CRF1-like [Glycine max]
Glyma.11G106300	5.91382	2.32958e-07	1.60285e-05	Up	-	GO:0016021//integral component of membrane	-	-	gi|356538624|ref|XP_003537801.1|/3.2e-301/PREDICTED: protein NUCLEAR FUSION DEFECTIVE 4 [Glycine max]//gi|356538624|ref|XP_003537801.1|/3.8e-232/PREDICTED: protein NUCLEAR FUSION DEFECTIVE 4 [Glycine max]//gi|356538624|ref|XP_003537801.1|/3.9e-301/PREDICTED: protein NUCLEAR FUSION DEFECTIVE 4 [Glycine max]//gi|356538624|ref|XP_003537801.1|/4.1e-301/PREDICTED: protein NUCLEAR FUSION DEFECTIVE 4 [G…
Glyma.14G159200	5.89628	0.000106871	0.00287232	Up	-	-	GO:0008568//microtubule-severing ATPase activity	-	gi|955363859|ref|XP_014622481.1|/0.0e+00/PREDICTED: pentatricopeptide repeat-containing protein At2g13600-like [Glycine max]
Glyma.19G043000	5.88346	7.90663e-07	4.60574e-05	Up	ko01100//Metabolic pathways;ko01110//Biosynthesis of secondary metabolites;ko00330//Arginine and proline metabolism	-	GO:0004657//proline dehydrogenase activity	GO:0006562//proline catabolic process;GO:0055114//oxidation-reduction process	gi|947044183|gb|KRG93812.1|/2.0e-281/hypothetical protein GLYMA_19G043000 [Glycine max]//gi|947044183|gb|KRG93812.1|/3.2e-275/hypothetical protein GLYMA_19G043000 [Glycine max]
Glyma.15G275000	5.80039	4.1711e-16	2.00023e-13	Up	-	GO:0005886//plasma membrane;GO:0016021//integral component of membrane	GO:0008270//zinc ion binding;GO:0016760//cellulose synthase (UDP-forming) activity	GO:0030244//cellulose biosynthetic process;GO:0071555//cell wall organization	gi|356557164|ref|XP_003546888.1|/0.0e+00/PREDICTED: cellulose synthase A catalytic subunit 3 [UDP-forming]-like [Glycine max]
Glyma.11G096700	5.79516	2.27291e-09	2.71804e-07	Up	-	GO:0005576//extracellular region;GO:0005576//extracellular region;GO:0009505//plant-type cell wall;GO:0009505//plant-type cell wall;GO:0009506//plasmodesma;GO:0009506//plasmodesma;GO:0016020//membrane;GO:0016020//membrane	-	GO:0019953//sexual reproduction;GO:0019953//sexual reproduction	gi|571486259|ref|XP_006590253.1|/3.4e-147/PREDICTED: uncharacterized protein LOC100305884 isoform X1 [Glycine max]//gi|571486259|ref|XP_006590253.1|/8.6e-115/PREDICTED: uncharacterized protein LOC100305884 isoform X1 [Glycine max]//gi|947080304|gb|KRH29093.1|/7.9e-99/hypothetical protein GLYMA_11G096700 [Glycine max]
Glyma.18G299100	5.77835	4.57243e-26	1.08538e-22	Up	ko01100//Metabolic pathways;ko01110//Biosynthesis of secondary metabolites;ko01230//Biosynthesis of amino acids;ko01200//Carbon metabolism;ko00030//Pentose phosphate pathway	GO:0005737//cytoplasm	GO:0004801//sedoheptulose-7-phosphate:D-glyceraldehyde-3-phosphate glyceronetransferase activity	GO:0005975//carbohydrate metabolic process;GO:0006098//pentose-phosphate shunt	gi|356569099|ref|XP_003552743.1|/1.1e-246/PREDICTED: transaldolase-like [Glycine max]//gi|356569099|ref|XP_003552743.1|/9.5e-239/PREDICTED: transaldolase-like [Glycine max]
Glyma.18G113100	5.77479	2.82631e-09	3.27266e-07	Up	ko01100//Metabolic pathways;ko01110//Biosynthesis of secondary metabolites;ko00940//Phenylpropanoid biosynthesis;ko00941//Flavonoid biosynthesis;ko00945//Stilbenoid, diarylheptanoid and gingerol biosynthesis	-	GO:0047172//shikimate O-hydroxycinnamoyltransferase activity;GO:0047672	-	gi|947049471|gb|KRG98999.1|/4.8e-283/hypothetical protein GLYMA_18G113100 [Glycine max]
Glyma.10G053000	5.74207	1.486e-07	1.09302e-05	Up	-	-	-	-	gi|734417754|gb|KHN39080.1|/3.2e-20/hypothetical protein glysoja_017374 [Glycine soja]
Glyma.16G118800	5.72334	0.000141537	0.0035834	Up	ko01100//Metabolic pathways;ko01110//Biosynthesis of secondary metabolites;ko01230//Biosynthesis of amino acids;ko01200//Carbon metabolism;ko00270//Cysteine and methionine metabolism;ko00920//Sulfur metabolism	GO:0005737//cytoplasm	GO:0009001//serine O-acetyltransferase activity	GO:0006535//cysteine biosynthetic process from serine	gi|356561082|ref|XP_003548814.1|/8.9e-195/PREDICTED: serine acetyltransferase 2-like isoform X3 [Glycine max]//gi|955306025|ref|XP_014620393.1|/6.5e-183/PREDICTED: serine acetyltransferase 2-like isoform X1 [Glycine max]//gi|955374189|ref|XP_014623974.1|/1.2e-196/PREDICTED: serine acetyltransferase 2-like isoform X4 [Glycine max]
Glyma.05G101700	5.72094	1.20283e-16	6.79811e-14	Up	-	GO:0016021//integral component of membrane	GO:0005215//transporter activity	GO:0006810//transport	gi|356511925|ref|XP_003524672.1|/4.3e-283/PREDICTED: metal transporter Nramp3-like [Glycine max]
Glyma.03G189000	5.70478	2.97109e-07	1.97553e-05	Up	-	-	GO:0008270//zinc ion binding	-	gi|356503769|ref|XP_003520676.1|/0.0e+00/PREDICTED: pentatricopeptide repeat-containing protein At5g03800 [Glycine max]
Glyma.12G004700	5.68162	0.00015163	0.0037709	Up	ko01100//Metabolic pathways;ko00500//Starch and sucrose metabolism	-	GO:0008810//cellulase activity	GO:0030245//cellulose catabolic process	gi|947074959|gb|KRH23799.1|/4.9e-251/hypothetical protein GLYMA_12G004700 [Glycine max]
Glyma.10G244000	5.67059	0.000153921	0.00381188	Up	-	GO:0005634//nucleus	GO:0003700//transcription factor activity, sequence-specific DNA binding;GO:0043565//sequence-specific DNA binding	GO:0006355//regulation of transcription, DNA-templated	gi|356535960|ref|XP_003536509.1|/1.1e-208/PREDICTED: heat stress transcription factor A-6b [Glycine max]
Glyma.02G212700	5.64563	1.54433e-12	3.62957e-10	Up	-	-	-	-	gi|571441125|ref|XP_006575347.1|/0.0e+00/PREDICTED: uncharacterized protein LOC100813198 [Glycine max]//gi|947124235|gb|KRH72441.1|/0.0e+00/hypothetical protein GLYMA_02G212700 [Glycine max]//gi|947124236|gb|KRH72442.1|/0.0e+00/hypothetical protein GLYMA_02G212700 [Glycine max]
Glyma.14G017400	5.64169	7.85801e-16	3.5871e-13	Up	-	-	GO:0003779//actin binding	-	gi|356552753|ref|XP_003544727.1|/0.0e+00/PREDICTED: fimbrin-1-like [Glycine max]
Glyma.20G035100	5.59208	0.000176704	0.00428667	Up	-	-	-	-	gi|947039896|gb|KRG89620.1|/8.0e-78/hypothetical protein GLYMA_20G035100 [Glycine max]
Glyma.19G159500	5.57972	1.41599e-07	1.05367e-05	Up	-	GO:0005634//nucleus	GO:0003700//transcription factor activity, sequence-specific DNA binding;GO:0043565//sequence-specific DNA binding	GO:0006355//regulation of transcription, DNA-templated	gi|947045959|gb|KRG95588.1|/5.3e-181/hypothetical protein GLYMA_19G159500 [Glycine max]//gi|947045959|gb|KRG95588.1|/5.9e-181/hypothetical protein GLYMA_19G159500 [Glycine max]
Glyma.17G224200	5.56602	0.000169593	0.00413742	Up	-	GO:0016021//integral component of membrane	GO:0004674//protein serine/threonine kinase activity;GO:0004714//transmembrane receptor protein tyrosine kinase activity;GO:0005524//ATP binding;GO:0030246//carbohydrate binding	GO:0018108//peptidyl-tyrosine phosphorylation	gi|356562141|ref|XP_003549332.1|/0.0e+00/PREDICTED: L-type lectin-domain containing receptor kinase IX.1-like [Glycine max]
Glyma.13G059500	5.54428	3.3562e-06	0.00016292	Up	-	-	GO:0009055//electron carrier activity	-	gi|734331648|gb|KHN07162.1|/9.3e-96/Lamin-like protein [Glycine soja]
Glyma.14G068600	5.51905	1.75231e-12	4.05808e-10	Up	-	GO:0005737//cytoplasm	GO:0008175//tRNA methyltransferase activity;GO:0008649//rRNA methyltransferase activity;GO:0051536//iron-sulfur cluster binding	GO:0030488//tRNA methylation;GO:0070475//rRNA base methylation	gi|356551739|ref|XP_003544231.1|/3.0e-235/PREDICTED: probable dual-specificity RNA methyltransferase RlmN [Glycine max]//gi|947065961|gb|KRH15104.1|/2.2e-241/hypothetical protein GLYMA_14G068600 [Glycine max]
Glyma.06G162400	5.51568	1.2209e-06	6.77919e-05	Up	-	-	-	-	gi|351725043|ref|NP_001235543.1|/8.5e-61/uncharacterized protein LOC100527144 [Glycine max]
Glyma.09G179400	5.49121	1.23234e-08	1.24216e-06	Up	-	GO:0016021//integral component of membrane	-	-	gi|571478164|ref|XP_006587484.1|/7.4e-164/PREDICTED: uncharacterized protein LOC100817451 [Glycine max]
Glyma.03G215800	5.47655	5.83401e-05	0.00175631	Up	ko01100//Metabolic pathways;ko00500//Starch and sucrose metabolism;ko00040//Pentose and glucuronate interconversions	GO:0005618//cell wall	GO:0030599//pectinesterase activity;GO:0045330//aspartyl esterase activity;GO:0046910//pectinesterase inhibitor activity	GO:0042545//cell wall modification;GO:0043086//negative regulation of catalytic activity;GO:0045490//pectin catabolic process	gi|356505590|ref|XP_003521573.1|/0.0e+00/PREDICTED: probable pectinesterase/pectinesterase inhibitor 41 [Glycine max]
Glyma.18G222200	5.4744	1.14193e-05	0.000462177	Up	ko03015//mRNA surveillance pathway	-	-	-	gi|356568292|ref|XP_003552347.1|/5.1e-175/PREDICTED: fasciclin-like arabinogalactan protein 10 [Glycine max]
Glyma.18G215700	5.44823	7.59465e-08	6.09047e-06	Up	ko00052//Galactose metabolism;ko00561//Glycerolipid metabolism;ko00600//Sphingolipid metabolism;ko00603//Glycosphingolipid biosynthesis - globo series	GO:0009505//plant-type cell wall;GO:0009505//plant-type cell wall	GO:0052692//raffinose alpha-galactosidase activity;GO:0052692//raffinose alpha-galactosidase activity	GO:0005975//carbohydrate metabolic process;GO:0005975//carbohydrate metabolic process	gi|356568242|ref|XP_003552322.1|/2.2e-251/PREDICTED: alpha-galactosidase 1 isoform X2 [Glycine max]//gi|947050946|gb|KRH00475.1|/4.2e-203/hypothetical protein GLYMA_18G215700 [Glycine max]
Glyma.04G078300	5.42797	6.89946e-11	1.1493e-08	Up	-	-	GO:0003700//transcription factor activity, sequence-specific DNA binding;GO:0003700//transcription factor activity, sequence-specific DNA binding;GO:0043565//sequence-specific DNA binding;GO:0043565//sequence-specific DNA binding	GO:0006355//regulation of transcription, DNA-templated;GO:0006355//regulation of transcription, DNA-templated	gi|356507856|ref|XP_003522679.1|/1.0e-160/PREDICTED: basic leucine zipper 9 [Glycine max]//gi|356507856|ref|XP_003522679.1|/4.1e-148/PREDICTED: basic leucine zipper 9 [Glycine max]//gi|356507856|ref|XP_003522679.1|/4.2e-137/PREDICTED: basic leucine zipper 9 [Glycine max]//gi|947113676|gb|KRH61978.1|/2.5e-100/hypothetical protein GLYMA_04G078300 [Glycine max]//gi|947113677|gb|KRH61979.1|/1.3e-86/h…
Glyma.16G062000	5.41362	4.03967e-05	0.00129409	Up	-	GO:0016021//integral component of membrane	-	-	gi|356560517|ref|XP_003548538.1|/6.7e-266/PREDICTED: kelch repeat-containing protein At3g27220-like [Glycine max]
Glyma.06G047300	5.39502	0.000242439	0.00553623	Up	-	GO:0005737//cytoplasm;GO:0005886//plasma membrane	-	GO:0009690//cytokinin metabolic process	gi|356518140|ref|XP_003527740.1|/1.2e-76/PREDICTED: uncharacterized protein LOC100801392 [Glycine max]//gi|947103728|gb|KRH52111.1|/5.1e-58/hypothetical protein GLYMA_06G047300 [Glycine max]
Glyma.17G064400	5.39312	6.83923e-12	1.461e-09	Up	ko01100//Metabolic pathways;ko01110//Biosynthesis of secondary metabolites;ko00940//Phenylpropanoid biosynthesis;ko00360//Phenylalanine metabolism;ko00130//Ubiquinone and other terpenoid-quinone biosynthesis	-	GO:0016874//ligase activity	GO:0008152//metabolic process	gi|356564846|ref|XP_003550658.1|/0.0e+00/PREDICTED: 4-coumarate--CoA ligase 2-like [Glycine max]
Glyma.04G004500	5.37942	1.24833e-15	5.38766e-13	Up	-	GO:0016021//integral component of membrane	-	-	gi|356507923|ref|XP_003522712.1|/3.3e-215/PREDICTED: protein NUCLEAR FUSION DEFECTIVE 4-like [Glycine max]//gi|356507923|ref|XP_003522712.1|/5.8e-269/PREDICTED: protein NUCLEAR FUSION DEFECTIVE 4-like [Glycine max]
Glyma.18G154900	5.36158	1.36009e-11	2.67927e-09	Up	ko00910//Nitrogen metabolism	GO:0016021//integral component of membrane	GO:0004128//cytochrome-b5 reductase activity, acting on NAD(P)H;GO:0020037//heme binding;GO:0046872//metal ion binding	GO:0055114//oxidation-reduction process	gi|571541431|ref|XP_006601762.1|/8.4e-74/PREDICTED: uncharacterized protein LOC100500611 isoform X1 [Glycine max]
Glyma.19G119000	5.33747	8.78359e-10	1.15602e-07	Up	ko00520//Amino sugar and nucleotide sugar metabolism	GO:0016021//integral component of membrane	GO:0004128//cytochrome-b5 reductase activity, acting on NAD(P)H	GO:0055114//oxidation-reduction process	gi|356571798|ref|XP_003554059.1|/2.8e-162/PREDICTED: NADH--cytochrome b5 reductase 1 [Glycine max]
Glyma.16G175300	5.33132	2.21404e-08	2.10223e-06	Up	-	GO:0043231//intracellular membrane-bounded organelle	GO:0080043//quercetin 3-O-glucosyltransferase activity;GO:0080044//quercetin 7-O-glucosyltransferase activity	GO:0009813//flavonoid biosynthetic process;GO:0052696//flavonoid glucuronidation	gi|636742883|ref|NP_001279020.1|/2.2e-264/isoflavone 7-O-glucosyltransferase 1-like [Glycine max]
Glyma.20G122500	5.32843	1.69038e-18	1.31558e-15	Up	ko01100//Metabolic pathways;ko01110//Biosynthesis of secondary metabolites;ko01230//Biosynthesis of amino acids;ko01200//Carbon metabolism;ko00010//Glycolysis / Gluconeogenesis;ko00710//Carbon fixation in photosynthetic organisms;ko00030//Pentose phosphate pathway;ko00051//Fructose and mannose metabolism	-	GO:0004332//fructose-bisphosphate aldolase activity	GO:0006096//glycolytic process	gi|947041204|gb|KRG90928.1|/2.4e-221/hypothetical protein GLYMA_20G122500 [Glycine max]
Glyma.03G027500	5.31901	1.30429e-13	4.10074e-11	Up	ko01100//Metabolic pathways;ko01110//Biosynthesis of secondary metabolites;ko01230//Biosynthesis of amino acids;ko01200//Carbon metabolism;ko00710//Carbon fixation in photosynthetic organisms;ko00030//Pentose phosphate pathway	-	GO:0004802//transketolase activity	GO:0008152//metabolic process	gi|356506190|ref|XP_003521870.1|/0.0e+00/PREDICTED: transketolase, chloroplastic [Glycine max]
Glyma.07G244300	5.29856	1.22851e-11	2.44032e-09	Up	-	GO:0005730//nucleolus	GO:0003729//mRNA binding	GO:0006417//regulation of translation	gi|356521819|ref|XP_003529548.1|/0.0e+00/PREDICTED: pumilio homolog 24 isoform X1 [Glycine max]//gi|947102303|gb|KRH50795.1|/1.2e-264/hypothetical protein GLYMA_07G244300 [Glycine max]
Glyma.17G102200	5.2722	3.50701e-08	3.11789e-06	Up	ko04712//Circadian rhythm - plant	GO:0005622//intracellular;GO:0005622//intracellular	-	GO:0000160//phosphorelay signal transduction system;GO:0000160//phosphorelay signal transduction system	gi|571535388|ref|XP_006600701.1|/0.0e+00/PREDICTED: two-component response regulator-like APRR1 isoform X1 [Glycine max]//gi|947054059|gb|KRH03512.1|/1.7e-238/hypothetical protein GLYMA_17G102200 [Glycine max]//gi|947054060|gb|KRH03513.1|/2.2e-230/hypothetical protein GLYMA_17G102200 [Glycine max]//gi|955379071|ref|XP_014625173.1|/0.0e+00/PREDICTED: two-component response regulator-like APRR1 iso…
Glyma.18G155000	5.25537	0.000303716	0.00660812	Up	ko03013//RNA transport;ko03015//mRNA surveillance pathway	GO:0005634//nucleus	GO:0003677//DNA binding	GO:0006355//regulation of transcription, DNA-templated	gi|356566214|ref|XP_003551329.1|/1.4e-182/PREDICTED: B3 domain-containing transcription factor VRN1-like isoform X1 [Glycine max]//gi|356566214|ref|XP_003551329.1|/5.9e-200/PREDICTED: B3 domain-containing transcription factor VRN1-like isoform X1 [Glycine max]//gi|947050049|gb|KRG99577.1|/5.7e-138/hypothetical protein GLYMA_18G155000 [Glycine max]//gi|947050049|gb|KRG99577.1|/6.0e-138/hypothetica…
Glyma.04G075800	5.23919	3.86679e-05	0.00125222	Up	-	-	-	-	gi|356507827|ref|XP_003522665.1|/8.4e-34/PREDICTED: uncharacterized protein LOC100787739 [Glycine max]
Glyma.06G049400	5.23578	7.38464e-13	1.85495e-10	Up	-	GO:0016021//integral component of membrane	-	-	gi|356514533|ref|XP_003525960.1|/0.0e+00/PREDICTED: probable xyloglucan glycosyltransferase 12 [Glycine max]//gi|947103760|gb|KRH52143.1|/4.7e-295/hypothetical protein GLYMA_06G049400 [Glycine max]
Glyma.06G167000	5.23026	0.000304575	0.00662378	Up	-	GO:0005886//plasma membrane;GO:0016021//integral component of membrane	GO:0051119//sugar transmembrane transporter activity	GO:0034219//carbohydrate transmembrane transport	gi|734383523|gb|KHN23963.1|/4.0e-139/Bidirectional sugar transporter SWEET14 [Glycine soja]
Glyma.06G123500	5.1912	3.27828e-14	1.11969e-11	Up	ko01100//Metabolic pathways;ko01110//Biosynthesis of secondary metabolites;ko01230//Biosynthesis of amino acids;ko01200//Carbon metabolism;ko00010//Glycolysis / Gluconeogenesis;ko00710//Carbon fixation in photosynthetic organisms;ko00030//Pentose phosphate pathway;ko00051//Fructose and mannose metabolism	GO:0005886//plasma membrane;GO:0016021//integral component of membrane	GO:0022857//transmembrane transporter activity	GO:0055085//transmembrane transport	gi|359811343|ref|NP_001241291.1|/2.8e-189/uncharacterized protein LOC100804032 [Glycine max]
Glyma.02G040700	5.18662	1.69644e-06	9.02896e-05	Up	-	GO:0016021//integral component of membrane;GO:0031966//mitochondrial membrane	GO:0003735//structural constituent of ribosome	GO:0006412//translation;GO:0006839//mitochondrial transport;GO:0055085//transmembrane transport	gi|356502085|ref|XP_003519852.1|/4.4e-174/PREDICTED: mitochondrial uncoupling protein 5-like [Glycine max]
Glyma.11G215500	5.18397	4.59011e-12	1.0183e-09	Up	ko01100//Metabolic pathways;ko01230//Biosynthesis of amino acids;ko00630//Glyoxylate and dicarboxylate metabolism;ko00250//Alanine, aspartate and glutamate metabolism;ko00220//Arginine biosynthesis;ko00910//Nitrogen metabolism	GO:0005737//cytoplasm	GO:0004356//glutamate-ammonia ligase activity;GO:0005524//ATP binding	GO:0006542//glutamine biosynthetic process;GO:0009399//nitrogen fixation	gi|10946357|gb|AAG24873.1|AF301590_1/1.4e-210/cytosolic glutamine synthetase GSbeta1 [Glycine max]//gi|10946357|gb|AAG24873.1|AF301590_1/1.9e-214/cytosolic glutamine synthetase GSbeta1 [Glycine max]
Glyma.14G216500	5.17943	1.08462e-05	0.000442755	Up	ko04712//Circadian rhythm - plant	GO:0005634//nucleus	GO:0000989//transcription factor activity, transcription factor binding;GO:0008270//zinc ion binding	GO:0006355//regulation of transcription, DNA-templated;GO:0009640//photomorphogenesis	gi|356553411|ref|XP_003545050.1|/1.5e-145/PREDICTED: B-box zinc finger protein 21 [Glycine max]
Glyma.09G188600	5.17788	8.23166e-10	1.09775e-07	Up	ko03010//Ribosome	-	-	-	gi|947090594|gb|KRH39259.1|/4.7e-161/hypothetical protein GLYMA_09G188600 [Glycine max]
Glyma.10G157800	5.1718	0.000350668	0.00735984	Up	ko04075//Plant hormone signal transduction	GO:0005634//nucleus;GO:0005737//cytoplasm	GO:0009927//histidine phosphotransfer kinase activity;GO:0043424//protein histidine kinase binding	GO:0000160//phosphorelay signal transduction system;GO:0009736//cytokinin-activated signaling pathway;GO:0016310//phosphorylation	gi|351726317|ref|NP_001238402.1|/2.9e-76/uncharacterized protein LOC100306665 [Glycine max]
Glyma.13G051900	5.15373	6.57245e-06	0.000289993	Up	ko00900//Terpenoid backbone biosynthesis	-	-	-	gi|571496806|ref|XP_006593705.1|/2.3e-115/PREDICTED: vegetative cell wall protein gp1-like [Glycine max]
Glyma.09G127700	5.15219	1.94688e-07	1.36728e-05	Up	-	GO:0043231//intracellular membrane-bounded organelle	GO:0080043//quercetin 3-O-glucosyltransferase activity;GO:0080044//quercetin 7-O-glucosyltransferase activity	GO:0009813//flavonoid biosynthetic process;GO:0052696//flavonoid glucuronidation	gi|356530800|ref|XP_003533968.1|/4.7e-270/PREDICTED: isoflavone 7-O-glucosyltransferase 1-like [Glycine max]
Glyma.09G001700	5.14454	7.1266e-05	0.00207695	Up	-	GO:0009705//plant-type vacuole membrane;GO:0016021//integral component of membrane	GO:0022891//substrate-specific transmembrane transporter activity	GO:0055085//transmembrane transport	gi|358248894|ref|NP_001240214.1|/5.3e-286/uncharacterized protein LOC100819053 [Glycine max]//gi|947087739|gb|KRH36404.1|/2.8e-288/hypothetical protein GLYMA_09G001700 [Glycine max]
Glyma.07G045900	5.12887	3.77245e-15	1.51777e-12	Up	ko01100//Metabolic pathways;ko01230//Biosynthesis of amino acids;ko01200//Carbon metabolism;ko00710//Carbon fixation in photosynthetic organisms;ko01210//2-Oxocarboxylic acid metabolism;ko00250//Alanine, aspartate and glutamate metabolism;ko00220//Arginine biosynthesis	-	GO:0008483//transaminase activity;GO:0030170//pyridoxal phosphate binding	GO:0009058//biosynthetic process	gi|356520168|ref|XP_003528736.1|/2.4e-305/PREDICTED: alanine aminotransferase 2-like [Glycine max]
Glyma.04G119700	5.1098	2.7989e-05	0.000971328	Up	ko01100//Metabolic pathways;ko00500//Starch and sucrose metabolism	-	GO:0004805//trehalose-phosphatase activity;GO:0016757//transferase activity, transferring glycosyl groups	GO:0005992//trehalose biosynthetic process;GO:0016311//dephosphorylation	gi|571450244|ref|XP_006578369.1|/4.3e-223/PREDICTED: trehalose-phosphate phosphatase A isoform X2 [Glycine max]//gi|571450244|ref|XP_006578369.1|/4.7e-223/PREDICTED: trehalose-phosphate phosphatase A isoform X2 [Glycine max]//gi|571450244|ref|XP_006578369.1|/4.9e-223/PREDICTED: trehalose-phosphate phosphatase A isoform X2 [Glycine max]//gi|571450244|ref|XP_006578369.1|/5.0e-223/PREDICTED: trehalo…
Glyma.19G065600	5.10142	4.22414e-09	4.71249e-07	Up	ko01100//Metabolic pathways;ko01110//Biosynthesis of secondary metabolites;ko01230//Biosynthesis of amino acids;ko00250//Alanine, aspartate and glutamate metabolism;ko00910//Nitrogen metabolism	-	GO:0004355//glutamate synthase (NADPH) activity;GO:0005506//iron ion binding;GO:0010181//FMN binding;GO:0015930//glutamate synthase activity;GO:0016040//glutamate synthase (NADH) activity;GO:0016639//oxidoreductase activity, acting on the CH-NH2 group of donors, NAD or NADP as acceptor;GO:0043167//ion binding;GO:0050660//flavin adenine dinucleotide binding;GO:0051536//iron-sulfur cluster binding	GO:0006537//glutamate biosynthetic process;GO:0055114//oxidation-reduction process	gi|571555005|ref|XP_006604057.1|/0.0e+00/PREDICTED: glutamate synthase [NADH], amyloplastic isoform X3 [Glycine max]//gi|947044518|gb|KRG94147.1|/0.0e+00/hypothetical protein GLYMA_19G065600 [Glycine max]//gi|947044519|gb|KRG94148.1|/0.0e+00/hypothetical protein GLYMA_19G065600 [Glycine max]//gi|947044520|gb|KRG94149.1|/0.0e+00/hypothetical protein GLYMA_19G065600 [Glycine max]
Glyma.20G211700	5.08769	2.26616e-07	1.56603e-05	Up	ko04626//Plant-pathogen interaction	-	GO:0005509//calcium ion binding	-	gi|951019384|ref|XP_014512115.1|/2.3e-51/PREDICTED: calmodulin-like protein 11 [Vigna radiata var. radiata]
Glyma.17G028400	5.07456	0.000100066	0.00272126	Up	-	GO:0016021//integral component of membrane	GO:0008270//zinc ion binding	-	gi|356564603|ref|XP_003550541.1|/9.4e-116/PREDICTED: RING-H2 finger protein ATL2-like [Glycine max]
Glyma.02G093300	5.05959	2.58308e-07	1.7569e-05	Up	-	GO:0005730//nucleolus	GO:0003723//RNA binding	GO:0000027//ribosomal large subunit assembly	gi|947122279|gb|KRH70485.1|/1.7e-47/hypothetical protein GLYMA_02G093300 [Glycine max]
Glyma.13G232400	5.02428	3.46137e-11	6.10887e-09	Up	ko00073//Cutin, suberine and wax biosynthesis	-	GO:0016747//transferase activity, transferring acyl groups other than amino-acyl groups	-	gi|356546599|ref|XP_003541712.1|/1.9e-272/PREDICTED: spermidine sinapoyl CoA acyltransferase [Glycine max]
Glyma.19G112700	5.02144	1.72948e-07	1.2388e-05	Up	-	-	-	-	gi|965670326|dbj|BAT84933.1|/6.7e-15/hypothetical protein VIGAN_04241500 [Vigna angularis var. angularis]
Glyma.03G175100	5.01279	1.20236e-07	9.08948e-06	Up	-	-	-	-	gi|356505152|ref|XP_003521356.1|/6.5e-83/PREDICTED: uncharacterized protein LOC100811621 [Glycine max]
Glyma.01G035700	5.01259	7.1737e-12	1.50883e-09	Up	-	-	GO:0000166//nucleotide binding	-	gi|356497793|ref|XP_003517742.1|/9.3e-191/PREDICTED: ubiquitin carboxyl-terminal hydrolase 36-like [Glycine max]
Glyma.15G252000	5.00496	0.000184988	0.00445577	Up	ko00480//Glutathione metabolism	GO:0005737//cytoplasm	GO:0004364//glutathione transferase activity	GO:0006749//glutathione metabolic process;GO:0009407//toxin catabolic process	gi|734392739|gb|KHN27766.1|/4.8e-125/Glutathione S-transferase 3 [Glycine soja]
Glyma.04G240100	4.98863	1.05079e-08	1.07513e-06	Up	ko01100//Metabolic pathways;ko01110//Biosynthesis of secondary metabolites;ko01230//Biosynthesis of amino acids;ko01200//Carbon metabolism;ko00010//Glycolysis / Gluconeogenesis;ko00710//Carbon fixation in photosynthetic organisms;ko00030//Pentose phosphate pathway;ko00051//Fructose and mannose metabolism	GO:0005886//plasma membrane;GO:0016021//integral component of membrane	GO:0022857//transmembrane transporter activity	GO:0055085//transmembrane transport	gi|356509316|ref|XP_003523396.1|/1.1e-189/PREDICTED: WAT1-related protein At5g40210-like [Glycine max]
Glyma.05G210400	4.98112	5.58119e-05	0.001692	Up	-	GO:0016021//integral component of membrane	-	-	gi|571457025|ref|XP_006580556.1|/1.0e-304/PREDICTED: uncharacterized protein LOC100818244 [Glycine max]
Glyma.01G186600	4.96981	2.41108e-11	4.48885e-09	Up	ko01100//Metabolic pathways;ko01110//Biosynthesis of secondary metabolites;ko00564//Glycerophospholipid metabolism;ko00592//alpha-Linolenic acid metabolism	GO:0016021//integral component of membrane	GO:0016787//hydrolase activity	GO:0006629//lipid metabolic process	gi|359806059|ref|NP_001240924.1|/5.7e-290/uncharacterized protein LOC100795779 [Glycine max]
Glyma.15G040700	4.96687	7.50651e-07	4.41054e-05	Up	-	GO:0005634//nucleus	GO:0003700//transcription factor activity, sequence-specific DNA binding;GO:0043565//sequence-specific DNA binding;GO:0044212//transcription regulatory region DNA binding;GO:0046872//metal ion binding	GO:0006355//regulation of transcription, DNA-templated;GO:0010200//response to chitin	gi|356558264|ref|XP_003547427.1|/8.9e-79/PREDICTED: zinc finger protein ZAT12 [Glycine max]
Glyma.08G212300	4.96574	2.93508e-05	0.00100754	Up	-	-	-	-	gi|356526215|ref|XP_003531714.1|/2.7e-106/PREDICTED: uncharacterized protein LOC100788011 [Glycine max]
Glyma.15G081000	4.94715	0.000447374	0.00885331	Up	ko01100//Metabolic pathways;ko01110//Biosynthesis of secondary metabolites;ko00906//Carotenoid biosynthesis	-	GO:0016788//hydrolase activity, acting on ester bonds;GO:0016788//hydrolase activity, acting on ester bonds	-	gi|571517020|ref|XP_003546023.2|/2.3e-238/PREDICTED: GDSL esterase/lipase At1g31550-like isoform X1 [Glycine max]//gi|571517020|ref|XP_003546023.2|/5.0e-235/PREDICTED: GDSL esterase/lipase At1g31550-like isoform X1 [Glycine max]//gi|955366163|ref|XP_014622921.1|/1.2e-236/PREDICTED: GDSL esterase/lipase At1g31550-like isoform X2 [Glycine max]
Glyma.04G044500	4.93427	8.31214e-07	4.80656e-05	Up	-	-	GO:0008168//methyltransferase activity	GO:0032259//methylation	gi|947113083|gb|KRH61385.1|/4.7e-221/hypothetical protein GLYMA_04G044500 [Glycine max]
Glyma.12G224100	4.90836	0.0001497	0.00374251	Up	-	-	-	-	gi|734388140|gb|KHN25562.1|/1.2e-63/LINE-1 reverse transcriptase like [Glycine soja]
Glyma.19G217700	4.90432	1.60675e-10	2.50922e-08	Up	ko00052//Galactose metabolism	-	GO:0047268//galactinol-raffinose galactosyltransferase activity	-	gi|356572805|ref|XP_003554556.1|/0.0e+00/PREDICTED: stachyose synthase [Glycine max]
Glyma.08G090400	4.8917	5.85725e-18	4.03004e-15	Up	ko03010//Ribosome	-	-	-	gi|356525008|ref|XP_003531119.1|/1.7e-120/PREDICTED: protein SLOW GREEN 1, chloroplastic-like [Glycine max]
Glyma.01G129700	4.88866	0.000555097	0.0104993	Up	-	-	GO:0016597//amino acid binding;GO:0016597//amino acid binding;GO:0046983//protein dimerization activity;GO:0046983//protein dimerization activity	GO:0008152//metabolic process;GO:0008152//metabolic process	gi|351720656|ref|NP_001235904.1|/4.9e-74/uncharacterized protein LOC100500546 [Glycine max]//gi|947128225|gb|KRH76079.1|/5.7e-68/hypothetical protein GLYMA_01G129700 [Glycine max]//gi|947128226|gb|KRH76080.1|/1.8e-73/hypothetical protein GLYMA_01G129700 [Glycine max]
Glyma.18G298200	4.86741	4.4748e-10	6.24827e-08	Up	-	-	GO:0008270//zinc ion binding;GO:0016491//oxidoreductase activity	GO:0055114//oxidation-reduction process	gi|734364580|gb|KHN17327.1|/5.5e-204/NADP-dependent alkenal double bond reductase P2 [Glycine soja]
Glyma.13G112500	4.86723	4.10343e-06	0.000193456	Up	-	GO:0005759//mitochondrial matrix;GO:0009507//chloroplast	GO:0005524//ATP binding;GO:0046914//transition metal ion binding;GO:0051082//unfolded protein binding;GO:0051087//chaperone binding	GO:0006986//response to unfolded protein;GO:0051085//chaperone mediated protein folding requiring cofactor;GO:1901671//positive regulation of superoxide dismutase activity	gi|571497607|ref|XP_006593958.1|/3.5e-134/PREDICTED: 20 kDa chaperonin, chloroplastic [Glycine max]
Glyma.13G346700	4.85809	9.4142e-06	0.000393086	Up	ko01100//Metabolic pathways;ko00520//Amino sugar and nucleotide sugar metabolism	-	GO:0004568//chitinase activity;GO:0008061//chitin binding	GO:0000272//polysaccharide catabolic process;GO:0006032//chitin catabolic process;GO:0006952//defense response;GO:0016998//cell wall macromolecule catabolic process	gi|356550406|ref|XP_003543578.1|/2.1e-154/PREDICTED: endochitinase PR4-like [Glycine max]
Glyma.17G048700	4.84301	6.68556e-05	0.00196798	Up	ko04144//Endocytosis	GO:0005618//cell wall;GO:0016021//integral component of membrane	GO:0004252//serine-type endopeptidase activity	GO:0006508//proteolysis	gi|947053148|gb|KRH02601.1|/0.0e+00/hypothetical protein GLYMA_17G048700, partial [Glycine max]
Glyma.07G049100	4.82493	0.000400316	0.00812527	Up	-	-	GO:0046983//protein dimerization activity	-	gi|356520219|ref|XP_003528761.1|/1.7e-179/PREDICTED: transcription factor bHLH57 [Glycine max]//gi|356520219|ref|XP_003528761.1|/6.7e-180/PREDICTED: transcription factor bHLH57 [Glycine max]//gi|356520219|ref|XP_003528761.1|/6.8e-187/PREDICTED: transcription factor bHLH57 [Glycine max]
Glyma.14G092500	4.8149	3.11117e-07	2.05654e-05	Up	-	GO:0016021//integral component of membrane	-	-	gi|947066358|gb|KRH15501.1|/2.9e-11/hypothetical protein GLYMA_14G092500 [Glycine max]
Glyma.19G194000	4.80985	0.000118416	0.00312668	Up	-	-	GO:0003993//acid phosphatase activity;GO:0046872//metal ion binding	GO:0016311//dephosphorylation	gi|356572544|ref|XP_003554428.1|/1.1e-262/PREDICTED: probable purple acid phosphatase 20 isoform X1 [Glycine max]
Glyma.15G035600	4.79886	5.8641e-13	1.51303e-10	Up	-	GO:0005622//intracellular;GO:0019867//outer membrane	GO:0015450//P-P-bond-hydrolysis-driven protein transmembrane transporter activity	GO:0006886//intracellular protein transport;GO:0071806//protein transmembrane transport	gi|356557408|ref|XP_003547008.1|/0.0e+00/PREDICTED: protein TOC75-3, chloroplastic-like [Glycine max]
Glyma.01G046000	4.79031	2.05837e-08	1.96622e-06	Up	-	GO:0016021//integral component of membrane	GO:0016491//oxidoreductase activity	GO:0006629//lipid metabolic process;GO:0055114//oxidation-reduction process	gi|356498248|ref|XP_003517965.1|/1.3e-273/PREDICTED: delta(8)-fatty-acid desaturase 2-like [Glycine max]//gi|356498248|ref|XP_003517965.1|/8.3e-274/PREDICTED: delta(8)-fatty-acid desaturase 2-like [Glycine max]
Glyma.11G157000	4.77842	0.000469471	0.00918832	Up	-	-	GO:0004190//aspartic-type endopeptidase activity	GO:0006508//proteolysis;GO:0030163//protein catabolic process	gi|356539555|ref|XP_003538263.1|/8.1e-249/PREDICTED: protein ASPARTIC PROTEASE IN GUARD CELL 2-like [Glycine max]
Glyma.08G041000	4.77728	0.000143249	0.00361357	Up	ko04626//Plant-pathogen interaction	GO:0016021//integral component of membrane	-	-	gi|571469878|ref|XP_006584858.1|/6.5e-228/PREDICTED: lysM domain-containing GPI-anchored protein 2-like [Glycine max]
Glyma.01G027600	4.77028	0.000676611	0.0123404	Up	ko01100//Metabolic pathways;ko01110//Biosynthesis of secondary metabolites;ko01230//Biosynthesis of amino acids;ko01200//Carbon metabolism;ko00010//Glycolysis / Gluconeogenesis;ko00710//Carbon fixation in photosynthetic organisms;ko00030//Pentose phosphate pathway;ko00051//Fructose and mannose metabolism	-	-	-	gi|955301794|ref|XP_014625353.1|/5.7e-131/PREDICTED: TLD domain-containing protein 2-like isoform X3 [Glycine max]
Glyma.10G205800	4.75403	0.000245245	0.00558685	Up	-	-	-	-	gi|255632960|gb|ACU16834.1|/8.1e-14/unknown [Glycine max]
Glyma.10G266300	4.73877	0.000400131	0.00812498	Up	-	-	-	-	gi|356536232|ref|XP_003536643.1|/1.8e-92/PREDICTED: uncharacterized protein LOC100794402 [Glycine max]
Glyma.13G362200	4.73773	4.80328e-19	4.22288e-16	Up	-	-	-	-	gi|959092866|ref|NP_001304457.1|/2.3e-232/root phototropism protein 3-like [Glycine max]
Glyma.17G231000	4.73407	3.0453e-08	2.75382e-06	Up	-	GO:0016021//integral component of membrane	-	-	gi|947056058|gb|KRH05511.1|/1.4e-07/hypothetical protein GLYMA_17G231000 [Glycine max]
Glyma.01G202200	4.73047	8.73645e-05	0.0024312	Up	-	-	-	-	gi|947129401|gb|KRH77255.1|/1.1e-92/hypothetical protein GLYMA_01G202200 [Glycine max]
Glyma.07G028500	4.72938	6.86265e-12	1.461e-09	Up	ko00190//Oxidative phosphorylation	GO:0016021//integral component of membrane	GO:0004427//inorganic diphosphatase activity;GO:0009678//hydrogen-translocating pyrophosphatase activity	GO:0015992//proton transport;GO:0055085//transmembrane transport	gi|356519282|ref|XP_003528302.1|/0.0e+00/PREDICTED: pyrophosphate-energized vacuolar membrane proton pump [Glycine max]
Glyma.18G137500	4.72448	4.89624e-07	2.99548e-05	Up	-	GO:0005618//cell wall;GO:0005887//integral component of plasma membrane;GO:0048046//apoplast	GO:0004553//hydrolase activity, hydrolyzing O-glycosyl compounds;GO:0016762//xyloglucan:xyloglucosyl transferase activity	GO:0009831//plant-type cell wall modification involved in multidimensional cell growth;GO:0010411//xyloglucan metabolic process;GO:0042546//cell wall biogenesis	gi|571545566|ref|XP_003552017.2|/2.5e-186/PREDICTED: probable xyloglucan endotransglucosylase/hydrolase protein 33 [Glycine max]
Glyma.17G258200	4.72335	3.29186e-09	3.73879e-07	Up	-	-	-	-	gi|734351232|gb|KHN12642.1|/1.1e-50/Snakin-2 [Glycine soja]//gi|947056504|gb|KRH05957.1|/7.1e-51/hypothetical protein GLYMA_17G258200 [Glycine max]
Glyma.13G158200	4.72004	5.95353e-09	6.35154e-07	Up	ko01100//Metabolic pathways;ko01110//Biosynthesis of secondary metabolites;ko00940//Phenylpropanoid biosynthesis	GO:0016021//integral component of membrane	GO:0009055//electron carrier activity	-	gi|356548479|ref|XP_003542629.1|/7.4e-136/PREDICTED: blue copper protein-like [Glycine max]
Glyma.14G217700	4.70875	5.71162e-05	0.00172713	Up	ko04075//Plant hormone signal transduction	GO:0005634//nucleus	GO:0003677//DNA binding	GO:0006355//regulation of transcription, DNA-templated;GO:0009734//auxin-activated signaling pathway	gi|571512318|ref|XP_003544394.2|/0.0e+00/PREDICTED: auxin response factor 5-like [Glycine max]
Glyma.08G232500	4.70859	9.16114e-09	9.53783e-07	Up	-	-	GO:0008289//lipid binding;GO:0008289//lipid binding	GO:0006869//lipid transport;GO:0006869//lipid transport	gi|358249266|ref|NP_001240276.1|/3.0e-106/uncharacterized protein LOC100792950 precursor [Glycine max]//gi|955332931|ref|XP_014633839.1|/9.0e-108/PREDICTED: uncharacterized protein LOC100792950 isoform X1 [Glycine max]
Glyma.18G291700	4.70743	0.00043952	0.00873794	Up	-	GO:0005737//cytoplasm	GO:0046914//transition metal ion binding	GO:0030001//metal ion transport;GO:0046916//cellular transition metal ion homeostasis	gi|734355028|gb|KHN13913.1|/3.2e-78/hypothetical protein glysoja_016197 [Glycine soja]//gi|734355028|gb|KHN13913.1|/8.9e-64/hypothetical protein glysoja_016197 [Glycine soja]
Glyma.20G045800	4.7054	0.000221204	0.00513529	Up	ko01100//Metabolic pathways;ko01110//Biosynthesis of secondary metabolites;ko00940//Phenylpropanoid biosynthesis;ko00941//Flavonoid biosynthesis;ko00945//Stilbenoid, diarylheptanoid and gingerol biosynthesis	-	GO:0047172//shikimate O-hydroxycinnamoyltransferase activity;GO:0047172//shikimate O-hydroxycinnamoyltransferase activity;GO:0047672;GO:0047672	-	gi|356574210|ref|XP_003555244.1|/3.1e-263/PREDICTED: spermidine hydroxycinnamoyl transferase-like isoform X2 [Glycine max]//gi|571564344|ref|XP_006605610.1|/3.4e-265/PREDICTED: spermidine hydroxycinnamoyl transferase-like isoform X1 [Glycine max]
Glyma.13G206700	4.68074	6.98816e-08	5.72005e-06	Up	-	GO:0016021//integral component of membrane	GO:0005215//transporter activity	GO:0034219//carbohydrate transmembrane transport	gi|571499201|ref|XP_006594434.1|/3.5e-217/PREDICTED: glucose-6-phosphate/phosphate translocator 2, chloroplastic-like [Glycine max]
Glyma.03G255100	4.67132	2.91342e-05	0.0010016	Up	ko01100//Metabolic pathways;ko01110//Biosynthesis of secondary metabolites;ko00010//Glycolysis / Gluconeogenesis	-	GO:0030246//carbohydrate binding;GO:0047938//glucose-6-phosphate 1-epimerase activity	GO:0005975//carbohydrate metabolic process	gi|356506036|ref|XP_003521794.1|/1.2e-189/PREDICTED: putative glucose-6-phosphate 1-epimerase isoform X1 [Glycine max]//gi|356506036|ref|XP_003521794.1|/1.3e-189/PREDICTED: putative glucose-6-phosphate 1-epimerase isoform X1 [Glycine max]//gi|356506036|ref|XP_003521794.1|/1.5e-189/PREDICTED: putative glucose-6-phosphate 1-epimerase isoform X1 [Glycine max]//gi|356506036|ref|XP_003521794.1|/1.8e-1…
Glyma.06G064400	4.66962	8.27809e-10	1.10085e-07	Up	-	GO:0016021//integral component of membrane	GO:0004674//protein serine/threonine kinase activity;GO:0005524//ATP binding	GO:0006468//protein phosphorylation	gi|356518228|ref|XP_003527781.1|/6.2e-207/PREDICTED: probable receptor-like protein kinase At1g80640 isoform X1 [Glycine max]//gi|947103987|gb|KRH52370.1|/1.2e-205/hypothetical protein GLYMA_06G064400 [Glycine max]
Glyma.03G141600	4.66765	1.57486e-05	0.000607364	Up	-	GO:0016021//integral component of membrane	GO:0004672//protein kinase activity;GO:0005524//ATP binding	GO:0006468//protein phosphorylation	gi|571445578|ref|XP_006576844.1|/3.0e-299/PREDICTED: probable inactive leucine-rich repeat receptor-like protein kinase At1g66830 [Glycine max]
Glyma.19G198700	4.66609	6.31917e-05	0.00188444	Up	ko04145//Phagosome;ko04130//SNARE interactions in vesicular transport	GO:0009506//plasmodesma;GO:0016021//integral component of membrane;GO:0046658//anchored component of plasma membrane	GO:0004871//signal transducer activity	GO:0006952//defense response;GO:0007165//signal transduction	gi|358248558|ref|NP_001239646.1|/6.1e-128/uncharacterized protein LOC100807174 [Glycine max]
Glyma.14G217900	4.66016	2.2554e-08	2.13297e-06	Up	-	-	-	-	gi|571512306|ref|XP_006596563.1|/0.0e+00/PREDICTED: filament-like plant protein 4 [Glycine max]
Glyma.01G241200	4.6559	3.98339e-07	2.53841e-05	Up	-	-	-	-	gi|947130056|gb|KRH77910.1|/1.3e-225/hypothetical protein GLYMA_01G241200 [Glycine max]
Glyma.02G255800	4.65283	2.91269e-05	0.0010016	Up	ko04075//Plant hormone signal transduction	GO:0005886//plasma membrane;GO:0016021//integral component of membrane	GO:0015171//amino acid transmembrane transporter activity	GO:0003333//amino acid transmembrane transport	gi|356501142|ref|XP_003519387.1|/4.2e-276/PREDICTED: auxin transporter-like protein 1 [Glycine max]
Glyma.20G240400	4.65098	0.000146827	0.00369011	Up	-	-	-	-	gi|947043239|gb|KRG92963.1|/3.8e-235/hypothetical protein GLYMA_20G240400 [Glycine max]
Glyma.04G213800	4.63477	1.87649e-07	1.32767e-05	Up	-	GO:0005739//mitochondrion;GO:0009941//chloroplast envelope	GO:0004176//ATP-dependent peptidase activity;GO:0005524//ATP binding;GO:0008237//metallopeptidase activity	GO:0006508//proteolysis;GO:0009793//embryo development ending in seed dormancy	gi|356508981|ref|XP_003523231.1|/0.0e+00/PREDICTED: ATP-dependent zinc metalloprotease FtsH-like [Glycine max]
Glyma.07G056600	4.63351	8.12298e-08	6.4488e-06	Up	-	-	GO:0003676//nucleic acid binding;GO:0004004//ATP-dependent RNA helicase activity;GO:0005524//ATP binding	GO:0010501//RNA secondary structure unwinding	gi|356522518|ref|XP_003529893.1|/0.0e+00/PREDICTED: DEAD-box ATP-dependent RNA helicase 31-like [Glycine max]
Glyma.06G093600	4.62994	0.000345396	0.00727816	Up	-	-	GO:0004190//aspartic-type endopeptidase activity	GO:0006508//proteolysis	gi|947104512|gb|KRH52895.1|/6.9e-274/hypothetical protein GLYMA_06G093600 [Glycine max]
Glyma.11G019900	4.62661	7.36221e-05	0.00213513	Up	-	GO:0012505//endomembrane system;GO:0016021//integral component of membrane	GO:0005451//monovalent cation:proton antiporter activity	GO:0006885//regulation of pH;GO:1902600//hydrogen ion transmembrane transport	gi|356540416|ref|XP_003538685.1|/0.0e+00/PREDICTED: cation/H(+) antiporter 18-like [Glycine max]
Glyma.09G128300	4.62655	8.94914e-05	0.00247877	Up	-	GO:0043231//intracellular membrane-bounded organelle	GO:0050505//hydroquinone glucosyltransferase activity;GO:0080043//quercetin 3-O-glucosyltransferase activity;GO:0080044//quercetin 7-O-glucosyltransferase activity	GO:0009813//flavonoid biosynthetic process;GO:0052696//flavonoid glucuronidation	gi|356530804|ref|XP_003533970.1|/2.9e-262/PREDICTED: isoflavone 7-O-glucosyltransferase 1-like [Glycine max]
Glyma.11G133300	4.61794	0.000272949	0.00608083	Up	ko01100//Metabolic pathways;ko01110//Biosynthesis of secondary metabolites;ko00010//Glycolysis / Gluconeogenesis;ko00040//Pentose and glucuronate interconversions;ko00620//Pyruvate metabolism;ko00561//Glycerolipid metabolism;ko00053//Ascorbate and aldarate metabolism;ko00330//Arginine and proline metabolism;ko00410//beta-Alanine metabolism;ko00280//Valine, leucine and isoleucine degradation;ko000…	-	GO:0004028//3-chloroallyl aldehyde dehydrogenase activity;GO:0004029//aldehyde dehydrogenase (NAD) activity;GO:0004030//aldehyde dehydrogenase [NAD(P)+] activity	GO:0006081//cellular aldehyde metabolic process;GO:0055114//oxidation-reduction process	gi|356541191|ref|XP_003539064.1|/2.2e-281/PREDICTED: aldehyde dehydrogenase family 3 member F1-like [Glycine max]
Glyma.12G120500	4.60968	0.000151842	0.0037742	Up	-	GO:0005622//intracellular	GO:0003924//GTPase activity;GO:0005525//GTP binding	GO:0006412//translation	gi|356543004|ref|XP_003539953.1|/0.0e+00/PREDICTED: GTP-binding protein TypA/BipA homolog [Glycine max]//gi|356543004|ref|XP_003539953.1|/1.2e-274/PREDICTED: GTP-binding protein TypA/BipA homolog [Glycine max]//gi|356543004|ref|XP_003539953.1|/6.0e-303/PREDICTED: GTP-binding protein TypA/BipA homolog [Glycine max]//gi|947076845|gb|KRH25685.1|/1.6e-220/hypothetical protein GLYMA_12G120500 [Glycine…
Glyma.09G269500	4.60034	1.40593e-06	7.6632e-05	Up	ko01110//Biosynthesis of secondary metabolites;ko00943//Isoflavonoid biosynthesis	-	GO:0003824//catalytic activity;GO:0050662//coenzyme binding	-	gi|947051034|gb|KRH00563.1|/2.9e-188/hypothetical protein GLYMA_18G220600 [Glycine max]
Glyma.11G024300	4.58672	0.000482965	0.00938549	Up	-	GO:0005886//plasma membrane;GO:0016021//integral component of membrane	GO:0005509//calcium ion binding;GO:0005544//calcium-dependent phospholipid binding	-	gi|571486965|ref|XP_006590523.1|/0.0e+00/PREDICTED: protein QUIRKY-like [Glycine max]
Glyma.02G150100	4.58167	0.000873044	0.0150119	Up	-	-	GO:0004872//receptor activity;GO:0004872//receptor activity;GO:0010011//auxin binding;GO:0010011//auxin binding	GO:0000911//cytokinesis by cell plate formation;GO:0000911//cytokinesis by cell plate formation;GO:0009826//unidimensional cell growth;GO:0009826//unidimensional cell growth;GO:0032877//positive regulation of DNA endoreduplication;GO:0032877//positive regulation of DNA endoreduplication;GO:0045793//positive regulation of cell size;GO:0045793//positive regulation of cell size;GO:0051781//positive …	gi|356500228|ref|XP_003518935.1|/1.5e-112/PREDICTED: auxin-binding protein T85 isoform X1 [Glycine max]//gi|955307384|ref|XP_014622830.1|/1.3e-95/PREDICTED: auxin-binding protein T92 isoform X2 [Glycine max]
Glyma.11G121900	4.57516	1.30913e-05	0.000517064	Up	-	-	-	-	gi|734329248|gb|KHN06155.1|/1.1e-78/hypothetical protein glysoja_031597 [Glycine soja]
Glyma.20G180100	4.57225	1.0936e-07	8.38747e-06	Up	-	GO:0005634//nucleus;GO:0005667//transcription factor complex	GO:0000977//RNA polymerase II regulatory region sequence-specific DNA binding;GO:0001085//RNA polymerase II transcription factor binding;GO:0001228//transcriptional activator activity, RNA polymerase II transcription regulatory region sequence-specific binding;GO:0003682//chromatin binding;GO:0008270//zinc ion binding	GO:0030154//cell differentiation;GO:0045944//positive regulation of transcription from RNA polymerase II promoter	gi|571568543|ref|XP_006606248.1|/3.4e-196/PREDICTED: GATA transcription factor 8-like isoform X1 [Glycine max]
Glyma.13G293500	4.56686	2.69704e-07	1.8162e-05	Up	-	-	-	-	gi|734413228|gb|KHN36673.1|/8.3e-117/Fasciclin-like arabinogalactan protein 6 [Glycine soja]
Glyma.20G162300	4.56572	0.000104183	0.00280867	Up	-	GO:0016021//integral component of membrane	GO:0004674//protein serine/threonine kinase activity;GO:0005524//ATP binding	GO:0006468//protein phosphorylation	gi|571567864|ref|XP_006606142.1|/0.0e+00/PREDICTED: probable receptor-like protein kinase At5g24010 [Glycine max]
Glyma.07G126600	4.56151	0.000951066	0.0159773	Up	ko00562//Inositol phosphate metabolism;ko00053//Ascorbate and aldarate metabolism	GO:0005737//cytoplasm;GO:0005737//cytoplasm	GO:0005506//iron ion binding;GO:0005506//iron ion binding;GO:0050113//inositol oxygenase activity;GO:0050113//inositol oxygenase activity	GO:0019310//inositol catabolic process;GO:0019310//inositol catabolic process;GO:0055114//oxidation-reduction process;GO:0055114//oxidation-reduction process	gi|356520838|ref|XP_003529067.1|/9.2e-188/PREDICTED: inositol oxygenase 2-like isoform X1 [Glycine max]//gi|571466109|ref|XP_006583567.1|/5.0e-175/PREDICTED: inositol oxygenase 2-like isoform X2 [Glycine max]
Glyma.16G142200	4.55195	9.44988e-06	0.000393883	Up	ko01110//Biosynthesis of secondary metabolites;ko00062//Fatty acid elongation	GO:0016021//integral component of membrane	-	-	gi|947058915|gb|KRH08321.1|/7.1e-141/hypothetical protein GLYMA_16G142200 [Glycine max]
Glyma.02G296300	4.53909	2.14088e-08	2.04093e-06	Up	-	-	GO:0003779//actin binding	-	gi|356501590|ref|XP_003519607.1|/0.0e+00/PREDICTED: fimbrin-1-like [Glycine max]
Glyma.12G040600	4.53458	9.95457e-10	1.29124e-07	Up	-	-	GO:0003700//transcription factor activity, sequence-specific DNA binding;GO:0043565//sequence-specific DNA binding	GO:0006355//regulation of transcription, DNA-templated	gi|351724635|ref|NP_001238344.1|/1.4e-76/bZIP transcription factor bZIP124 [Glycine max]
Glyma.11G087800	4.52797	2.60143e-08	2.42162e-06	Up	-	GO:0016021//integral component of membrane	GO:0003735//structural constituent of ribosome	GO:0006412//translation;GO:0006810//transport	gi|356538411|ref|XP_003537697.1|/7.4e-176/PREDICTED: mitochondrial phosphate carrier protein 1, mitochondrial-like isoform X2 [Glycine max]//gi|356538411|ref|XP_003537697.1|/8.0e-176/PREDICTED: mitochondrial phosphate carrier protein 1, mitochondrial-like isoform X2 [Glycine max]
Glyma.19G072700	4.5256	8.05635e-07	4.6872e-05	Up	ko04141//Protein processing in endoplasmic reticulum	-	GO:0005524//ATP binding;GO:0016787//hydrolase activity	GO:0051301//cell division	gi|947044648|gb|KRG94277.1|/5.4e-115/hypothetical protein GLYMA_19G072700 [Glycine max]
Glyma.18G076600	4.52194	0.000100831	0.00273229	Up	ko03015//mRNA surveillance pathway	-	-	-	gi|571550706|ref|XP_006603146.1|/3.4e-168/PREDICTED: fasciclin-like arabinogalactan protein 1, partial [Glycine max]
Glyma.13G133400	4.51014	0.000524048	0.0100238	Up	ko03010//Ribosome	-	-	-	gi|356548160|ref|XP_003542471.1|/1.1e-172/PREDICTED: protein SLOW GREEN 1, chloroplastic-like [Glycine max]
Glyma.15G060400	4.50496	0.000270521	0.00604091	Up	-	GO:0016021//integral component of membrane	-	-	gi|571516352|ref|XP_003545750.2|/1.5e-40/PREDICTED: uncharacterized protein PGYRP7 [Glycine max]
Glyma.10G242300	4.50364	0.00105757	0.0173198	Up	-	GO:0016021//integral component of membrane;GO:0016021//integral component of membrane	GO:0004674//protein serine/threonine kinase activity;GO:0004674//protein serine/threonine kinase activity;GO:0005524//ATP binding;GO:0005524//ATP binding	GO:0006468//protein phosphorylation;GO:0006468//protein phosphorylation	gi|571480708|ref|XP_006588388.1|/4.2e-273/PREDICTED: ERECTA-like kinase isoform X2 [Glycine max]//gi|947086704|gb|KRH35425.1|/3.2e-288/hypothetical protein GLYMA_10G242300 [Glycine max]
Glyma.10G251400	4.5003	0.000940666	0.0158869	Up	-	-	-	-	gi|734317778|gb|KHN02684.1|/1.3e-102/hypothetical protein glysoja_015926 [Glycine soja]//gi|734317778|gb|KHN02684.1|/1.3e-92/hypothetical protein glysoja_015926 [Glycine soja]
Glyma.18G290100	4.49848	0.000868091	0.0149645	Up	-	GO:0005886//plasma membrane;GO:0016021//integral component of membrane	-	-	gi|351724491|ref|NP_001238339.1|/1.2e-67/uncharacterized protein LOC100527589 [Glycine max]
Glyma.16G219600	4.49013	0.00108382	0.0176516	Up	ko01100//Metabolic pathways;ko00040//Pentose and glucuronate interconversions;ko00052//Galactose metabolism;ko00561//Glycerolipid metabolism;ko00051//Fructose and mannose metabolism	-	GO:0016491//oxidoreductase activity	GO:0055114//oxidation-reduction process	gi|947060110|gb|KRH09516.1|/1.2e-160/hypothetical protein GLYMA_16G219600 [Glycine max]
Glyma.15G177800	4.48783	4.56003e-11	7.73169e-09	Up	-	GO:0005615//extracellular space;GO:0005615//extracellular space;GO:0005764//lysosome;GO:0005764//lysosome	GO:0004197//cysteine-type endopeptidase activity;GO:0004197//cysteine-type endopeptidase activity	GO:0006955//immune response;GO:0006955//immune response;GO:0051603//proteolysis involved in cellular protein catabolic process;GO:0051603//proteolysis involved in cellular protein catabolic process	gi|947063279|gb|KRH12540.1|/1.3e-207/hypothetical protein GLYMA_15G177800 [Glycine max]//gi|947063280|gb|KRH12541.1|/2.6e-188/hypothetical protein GLYMA_15G177800 [Glycine max]
Glyma.17G105600	4.4817	2.75622e-11	5.00814e-09	Up	-	-	-	-	gi|947054112|gb|KRH03565.1|/2.1e-10/hypothetical protein GLYMA_17G105600 [Glycine max]
Glyma.18G188800	4.48078	7.69272e-07	4.49768e-05	Up	ko03013//RNA transport;ko03008//Ribosome biogenesis in eukaryotes	GO:0016021//integral component of membrane	-	-	gi|571547170|ref|XP_003551505.2|/9.0e-222/PREDICTED: protein RETICULATA, chloroplastic-like [Glycine max]
Glyma.11G044800	4.47617	0.000443512	0.00879515	Up	-	GO:0005618//cell wall;GO:0016021//integral component of membrane;GO:0048046//apoplast	GO:0004553//hydrolase activity, hydrolyzing O-glycosyl compounds;GO:0016762//xyloglucan:xyloglucosyl transferase activity	GO:0010411//xyloglucan metabolic process;GO:0042546//cell wall biogenesis;GO:0071555//cell wall organization	gi|356541543|ref|XP_003539234.1|/1.4e-181/PREDICTED: probable xyloglucan endotransglucosylase/hydrolase protein 6 [Glycine max]
Glyma.03G074800	4.46617	0.000137691	0.00350879	Up	ko01100//Metabolic pathways;ko00500//Starch and sucrose metabolism;ko00520//Amino sugar and nucleotide sugar metabolism;ko00051//Fructose and mannose metabolism	-	GO:0016773//phosphotransferase activity, alcohol group as acceptor	-	gi|947117737|gb|KRH65986.1|/2.3e-248/hypothetical protein GLYMA_03G074800 [Glycine max]
Glyma.06G235000	4.46171	0.000297508	0.00650286	Up	ko00942//Anthocyanin biosynthesis	GO:0043231//intracellular membrane-bounded organelle	GO:0080043//quercetin 3-O-glucosyltransferase activity;GO:0080044//quercetin 7-O-glucosyltransferase activity	GO:0009813//flavonoid biosynthetic process;GO:0052696//flavonoid glucuronidation	gi|356517088|ref|XP_003527222.1|/1.7e-273/PREDICTED: UDP-glycosyltransferase 79B3-like [Glycine max]
Glyma.13G057700	4.46077	7.41045e-10	9.91017e-08	Up	ko01100//Metabolic pathways;ko00500//Starch and sucrose metabolism;ko00520//Amino sugar and nucleotide sugar metabolism;ko00040//Pentose and glucuronate interconversions;ko00053//Ascorbate and aldarate metabolism	GO:0005634//nucleus;GO:0005829//cytosol	GO:0003979//UDP-glucose 6-dehydrogenase activity;GO:0051287//NAD binding	GO:0005975//carbohydrate metabolic process;GO:0006024//glycosaminoglycan biosynthetic process;GO:0006065//UDP-glucuronate biosynthetic process;GO:0055114//oxidation-reduction process	gi|356551148|ref|XP_003543940.1|/1.8e-282/PREDICTED: UDP-glucose 6-dehydrogenase 1-like [Glycine max]
Glyma.14G205200	4.45768	1.41734e-15	6.00789e-13	Up	ko01100//Metabolic pathways;ko01110//Biosynthesis of secondary metabolites;ko00940//Phenylpropanoid biosynthesis;ko00941//Flavonoid biosynthesis;ko00945//Stilbenoid, diarylheptanoid and gingerol biosynthesis;ko00360//Phenylalanine metabolism;ko00130//Ubiquinone and other terpenoid-quinone biosynthesis;ko01220//Degradation of aromatic compounds	GO:0016020//membrane	GO:0005506//iron ion binding;GO:0016710//trans-cinnamate 4-monooxygenase activity;GO:0020037//heme binding	GO:0009808//lignin metabolic process;GO:0044550//secondary metabolite biosynthetic process;GO:0055114//oxidation-reduction process	gi|356553176|ref|XP_003544934.1|/1.2e-295/PREDICTED: trans-cinnamate 4-monooxygenase-like [Glycine max]
Glyma.19G105100	4.44972	1.03994e-10	1.65675e-08	Up	ko01100//Metabolic pathways;ko01110//Biosynthesis of secondary metabolites;ko04712//Circadian rhythm - plant;ko00941//Flavonoid biosynthesis	GO:0005634//nucleus;GO:0005783//endoplasmic reticulum;GO:0009705//plant-type vacuole membrane	GO:0016747//transferase activity, transferring acyl groups other than amino-acyl groups	GO:0009629//response to gravity;GO:0009813//flavonoid biosynthetic process;GO:0009926//auxin polar transport;GO:0010224//response to UV-B	gi|356571645|ref|XP_003553986.1|/8.9e-228/PREDICTED: chalcone synthase J-like [Glycine max]
Glyma.01G232500	4.42793	2.1687e-07	1.50086e-05	Up	ko01100//Metabolic pathways;ko00500//Starch and sucrose metabolism;ko00520//Amino sugar and nucleotide sugar metabolism	GO:0016021//integral component of membrane	GO:0016760//cellulose synthase (UDP-forming) activity	GO:0030244//cellulose biosynthetic process	gi|356497399|ref|XP_003517548.1|/0.0e+00/PREDICTED: cellulose synthase-like protein D2 [Glycine max]
Glyma.01G185800	4.4262	7.99608e-05	0.00227996	Up	-	GO:0005634//nucleus	GO:0003700//transcription factor activity, sequence-specific DNA binding;GO:0043565//sequence-specific DNA binding	GO:0006355//regulation of transcription, DNA-templated	gi|359807065|ref|NP_001241597.1|/1.1e-144/heat shock factor [Glycine max]
Glyma.14G051800	4.41528	0.000870792	0.0149949	Up	-	-	GO:0005509//calcium ion binding	-	gi|356554586|ref|XP_003545626.1|/8.9e-72/PREDICTED: uncharacterized protein LOC100813858 [Glycine max]
Glyma.06G092600	4.41216	0.000578142	0.0108231	Up	-	-	-	-	gi|356518398|ref|XP_003527866.1|/3.8e-76/PREDICTED: pentatricopeptide repeat-containing protein At1g09900-like [Glycine max]
Glyma.20G120300	4.41137	2.1919e-11	4.17009e-09	Up	ko01100//Metabolic pathways;ko00500//Starch and sucrose metabolism	-	GO:0003824//catalytic activity	GO:0005992//trehalose biosynthetic process	gi|571566538|ref|XP_006605933.1|/0.0e+00/PREDICTED: alpha,alpha-trehalose-phosphate synthase [UDP-forming] 5-like [Glycine max]
Glyma.05G216700	4.41022	1.75387e-13	5.04636e-11	Up	ko01100//Metabolic pathways;ko01110//Biosynthesis of secondary metabolites;ko00230//Purine metabolism;ko00240//Pyrimidine metabolism	GO:0005622//intracellular	GO:0004550//nucleoside diphosphate kinase activity;GO:0005524//ATP binding	GO:0006165//nucleoside diphosphate phosphorylation;GO:0006183//GTP biosynthetic process;GO:0006228//UTP biosynthetic process;GO:0006241//CTP biosynthetic process	gi|351724885|ref|NP_001236561.1|/4.4e-119/uncharacterized protein LOC100527475 [Glycine max]
Glyma.19G132400	4.39825	3.99886e-07	2.54485e-05	Up	ko01100//Metabolic pathways;ko01110//Biosynthesis of secondary metabolites;ko00901//Indole alkaloid biosynthesis	GO:0005783//endoplasmic reticulum;GO:0016020//membrane	GO:0016788//hydrolase activity, acting on ester bonds;GO:0016844//strictosidine synthase activity	GO:0009058//biosynthetic process	gi|356571961|ref|XP_003554139.1|/5.1e-217/PREDICTED: protein STRICTOSIDINE SYNTHASE-LIKE 10-like [Glycine max]
Glyma.09G031400	4.38643	0.000171245	0.00417129	Up	-	GO:0005887//integral component of plasma membrane	GO:0005452//inorganic anion exchanger activity	GO:0015698//inorganic anion transport;GO:0051453//regulation of intracellular pH;GO:0098656//anion transmembrane transport	gi|955339952|ref|XP_014617365.1|/0.0e+00/PREDICTED: probable boron transporter 2 isoform X2 [Glycine max]
Glyma.18G211800	4.38551	0.000911815	0.0155044	Up	ko04144//Endocytosis	GO:0005829//cytosol	-	GO:0009903//chloroplast avoidance movement;GO:0009904//chloroplast accumulation movement	gi|571547775|ref|XP_003551601.2|/2.8e-257/PREDICTED: WEB family protein At2g38370-like [Glycine max]
Glyma.07G251000	4.38204	0.000123903	0.00323342	Up	-	GO:0016021//integral component of membrane	-	-	gi|356521903|ref|XP_003529590.1|/2.6e-215/PREDICTED: uncharacterized protein LOC100792566 [Glycine max]//gi|947102425|gb|KRH50917.1|/4.6e-231/hypothetical protein GLYMA_07G251000 [Glycine max]
Glyma.11G097100	4.37294	4.35882e-06	0.000204279	Up	ko01100//Metabolic pathways;ko01110//Biosynthesis of secondary metabolites;ko00940//Phenylpropanoid biosynthesis	GO:0016021//integral component of membrane	-	-	gi|356538522|ref|XP_003537752.1|/6.8e-133/PREDICTED: uncharacterized protein LOC100817846 [Glycine max]
Glyma.04G061400	4.37167	4.38468e-05	0.00138314	Up	ko04626//Plant-pathogen interaction	-	GO:0003700//transcription factor activity, sequence-specific DNA binding;GO:0043565//sequence-specific DNA binding	GO:0006355//regulation of transcription, DNA-templated	gi|734396329|gb|KHN29625.1|/1.5e-123/Putative WRKY transcription factor 40 [Glycine soja]
Glyma.17G012300	4.36412	0.000235996	0.00542825	Up	ko01100//Metabolic pathways;ko00053//Ascorbate and aldarate metabolism	GO:0009505//plant-type cell wall;GO:0009506//plasmodesma	GO:0005507//copper ion binding;GO:0016722//oxidoreductase activity, oxidizing metal ions	GO:0055114//oxidation-reduction process	gi|356563035|ref|XP_003549771.1|/0.0e+00/PREDICTED: L-ascorbate oxidase homolog [Glycine max]
Glyma.14G176600	4.36305	1.8984e-14	6.67603e-12	Up	ko01100//Metabolic pathways;ko01110//Biosynthesis of secondary metabolites;ko01230//Biosynthesis of amino acids;ko00400//Phenylalanine, tyrosine and tryptophan biosynthesis	-	GO:0003849//3-deoxy-7-phosphoheptulonate synthase activity	GO:0009073//aromatic amino acid family biosynthetic process	gi|947067625|gb|KRH16768.1|/3.6e-298/hypothetical protein GLYMA_14G176600 [Glycine max]
Glyma.10G243800	4.3605	0.000276651	0.00613451	Up	-	GO:0016021//integral component of membrane	-	-	gi|571480700|ref|XP_006588384.1|/4.1e-90/PREDICTED: uncharacterized protein LOC100306375 isoform X1 [Glycine max]
Glyma.03G191500	4.35257	2.3886e-12	5.45186e-10	Up	ko01100//Metabolic pathways;ko01110//Biosynthesis of secondary metabolites;ko01230//Biosynthesis of amino acids;ko01200//Carbon metabolism;ko00010//Glycolysis / Gluconeogenesis;ko00710//Carbon fixation in photosynthetic organisms;ko00030//Pentose phosphate pathway;ko00051//Fructose and mannose metabolism	-	GO:0004332//fructose-bisphosphate aldolase activity	GO:0006096//glycolytic process	gi|356505332|ref|XP_003521445.1|/3.5e-203/PREDICTED: fructose-bisphosphate aldolase, cytoplasmic isozyme [Glycine max]
Glyma.18G170300	4.34499	2.49019e-06	0.000125902	Up	ko00910//Nitrogen metabolism	GO:0016021//integral component of membrane;GO:0016021//integral component of membrane	GO:0020037//heme binding;GO:0020037//heme binding;GO:0046872//metal ion binding;GO:0046872//metal ion binding	-	gi|356567858|ref|XP_003552132.1|/7.6e-74/PREDICTED: cytochrome b5-like isoform X1 [Glycine max]//gi|571546605|ref|XP_006602525.1|/1.6e-57/PREDICTED: cytochrome b5-like isoform X2 [Glycine max]
Glyma.17G042900	4.3302	0.000251342	0.00570114	Up	ko01100//Metabolic pathways;ko00600//Sphingolipid metabolism	-	GO:0016787//hydrolase activity	-	gi|356565561|ref|XP_003551008.1|/2.1e-257/PREDICTED: pectin acetylesterase 10 [Glycine max]
Glyma.05G056100	4.32941	0.000914006	0.0155257	Up	ko01100//Metabolic pathways;ko00053//Ascorbate and aldarate metabolism	GO:0009505//plant-type cell wall;GO:0009506//plasmodesma;GO:0046658//anchored component of plasma membrane	GO:0005507//copper ion binding;GO:0016722//oxidoreductase activity, oxidizing metal ions	GO:0055114//oxidation-reduction process	gi|356514216|ref|XP_003525802.1|/0.0e+00/PREDICTED: monocopper oxidase-like protein SKU5 [Glycine max]
Glyma.10G015000	4.31796	0.00125344	0.019724	Up	-	-	-	-	gi|356534890|ref|XP_003535984.1|/1.3e-107/PREDICTED: uncharacterized protein LOC100798105 [Glycine max]
Glyma.09G267700	4.29794	8.34205e-06	0.000357113	Up	ko03015//mRNA surveillance pathway	-	-	-	gi|356532083|ref|XP_003534603.1|/4.5e-174/PREDICTED: fasciclin-like arabinogalactan protein 10 [Glycine max]
Glyma.19G085300	4.29194	0.00148803	0.0224695	Up	ko03010//Ribosome	GO:0005739//mitochondrion;GO:0005840//ribosome	GO:0003735//structural constituent of ribosome	GO:0006412//translation	gi|356571485|ref|XP_003553907.1|/1.0e-120/PREDICTED: 50S ribosomal protein L9-like [Glycine max]//gi|356571485|ref|XP_003553907.1|/9.0e-121/PREDICTED: 50S ribosomal protein L9-like [Glycine max]//gi|356571485|ref|XP_003553907.1|/9.5e-121/PREDICTED: 50S ribosomal protein L9-like [Glycine max]
Glyma.10G268500	4.2906	2.00654e-12	4.62429e-10	Up	ko01100//Metabolic pathways;ko01110//Biosynthesis of secondary metabolites;ko01230//Biosynthesis of amino acids;ko01200//Carbon metabolism;ko00010//Glycolysis / Gluconeogenesis;ko00710//Carbon fixation in photosynthetic organisms;ko00030//Pentose phosphate pathway;ko00051//Fructose and mannose metabolism	-	GO:0004332//fructose-bisphosphate aldolase activity	GO:0006096//glycolytic process	gi|571484814|ref|XP_006589659.1|/1.3e-222/PREDICTED: probable fructose-bisphosphate aldolase 3, chloroplastic [Glycine max]//gi|571484814|ref|XP_006589659.1|/5.3e-214/PREDICTED: probable fructose-bisphosphate aldolase 3, chloroplastic [Glycine max]
Glyma.16G175900	4.28671	5.39419e-08	4.5812e-06	Up	ko00943//Isoflavonoid biosynthesis	GO:0043231//intracellular membrane-bounded organelle	GO:0050004;GO:0080043//quercetin 3-O-glucosyltransferase activity;GO:0080044//quercetin 7-O-glucosyltransferase activity	GO:0009813//flavonoid biosynthetic process;GO:0052696//flavonoid glucuronidation	gi|959092250|ref|NP_001304487.1|/2.1e-264/isoflavone 7-O-glucosyltransferase 1-like [Glycine max]
Glyma.17G237900	4.27989	2.76384e-11	5.00814e-09	Up	ko04626//Plant-pathogen interaction	-	GO:0003677//DNA binding	-	gi|947056168|gb|KRH05621.1|/4.3e-151/hypothetical protein GLYMA_17G237900 [Glycine max]
Glyma.18G017100	4.27628	1.72353e-05	0.000653639	Up	ko03010//Ribosome	GO:0005762//mitochondrial large ribosomal subunit	GO:0000166//nucleotide binding;GO:0003723//RNA binding;GO:0003735//structural constituent of ribosome	GO:0032543//mitochondrial translation	gi|356567706|ref|XP_003552058.1|/1.1e-94/PREDICTED: uncharacterized protein LOC100800404 [Glycine max]
Glyma.07G024100	4.27467	0.000552551	0.0104623	Up	-	GO:0005655//nucleolar ribonuclease P complex	GO:0004526//ribonuclease P activity	GO:0031047//gene silencing by RNA;GO:0090502//RNA phosphodiester bond hydrolysis, endonucleolytic	gi|356523342|ref|XP_003530299.1|/2.0e-305/PREDICTED: factor of DNA methylation 1-like [Glycine max]//gi|356523342|ref|XP_003530299.1|/6.6e-306/PREDICTED: factor of DNA methylation 1-like [Glycine max]
Glyma.19G121600	4.26284	1.65301e-05	0.000632367	Up	ko04626//Plant-pathogen interaction;ko04070//Phosphatidylinositol signaling system	-	-	-	gi|356571833|ref|XP_003554076.1|/4.3e-158/PREDICTED: dihydrofolate reductase-like [Glycine max]
Glyma.17G047700	4.25911	0.000410545	0.00830449	Up	ko04075//Plant hormone signal transduction	GO:0005634//nucleus	GO:0003714//transcription corepressor activity	GO:0009611//response to wounding;GO:0031347//regulation of defense response;GO:1903507//negative regulation of nucleic acid-templated transcription;GO:2000022//regulation of jasmonic acid mediated signaling pathway	gi|571532015|ref|XP_006600152.1|/1.3e-133/PREDICTED: uncharacterized protein LOC100527510 isoform X1 [Glycine max]//gi|571532015|ref|XP_006600152.1|/1.9e-113/PREDICTED: uncharacterized protein LOC100527510 isoform X1 [Glycine max]//gi|947053136|gb|KRH02589.1|/3.0e-104/hypothetical protein GLYMA_17G047700 [Glycine max]
Glyma.16G181400	4.25392	0.00160312	0.0237987	Up	-	-	-	-	gi|571529427|ref|XP_006599559.1|/1.7e-173/PREDICTED: short-chain dehydrogenase TIC 32, chloroplastic-like [Glycine max]
Glyma.07G133800	4.25045	0.00102815	0.0169661	Up	-	-	-	-	gi|920694807|gb|KOM38032.1|/8.6e-18/hypothetical protein LR48_Vigan03g141400 [Vigna angularis]
Glyma.11G052500	4.24059	2.3027e-05	0.000828816	Up	ko04075//Plant hormone signal transduction	GO:0005634//nucleus;GO:0005634//nucleus	-	-	gi|356540664|ref|XP_003538806.1|/4.9e-186/PREDICTED: cyclin-D3-3-like isoform X1 [Glycine max]//gi|571487391|ref|XP_006590646.1|/8.8e-180/PREDICTED: cyclin-D3-3-like isoform X2 [Glycine max]
Glyma.05G122400	4.23676	8.36081e-05	0.00235986	Up	ko04075//Plant hormone signal transduction	GO:0016021//integral component of membrane;GO:0016021//integral component of membrane;GO:0016021//integral component of membrane	GO:0003700//transcription factor activity, sequence-specific DNA binding;GO:0003700//transcription factor activity, sequence-specific DNA binding;GO:0003700//transcription factor activity, sequence-specific DNA binding;GO:0043565//sequence-specific DNA binding;GO:0043565//sequence-specific DNA binding;GO:0043565//sequence-specific DNA binding	GO:0006355//regulation of transcription, DNA-templated;GO:0006355//regulation of transcription, DNA-templated;GO:0006355//regulation of transcription, DNA-templated	gi|351723075|ref|NP_001237266.1|/1.3e-83/bZIP transcription factor bZIP9 [Glycine max]//gi|571453351|ref|XP_006579488.1|/1.6e-102/PREDICTED: bZIP transcription factor bZIP9 isoform X1 [Glycine max]//gi|571453353|ref|XP_006579489.1|/2.0e-97/PREDICTED: bZIP transcription factor bZIP9 isoform X2 [Glycine max]//gi|947110027|gb|KRH58353.1|/3.7e-94/hypothetical protein GLYMA_05G122400 [Glycine max]
Glyma.11G024400	4.22667	0.000995754	0.0165234	Up	-	GO:0005887//integral component of plasma membrane;GO:0043231//intracellular membrane-bounded organelle	GO:0000166//nucleotide binding;GO:0005507//copper ion binding;GO:0043682//copper-transporting ATPase activity	GO:0035434//copper ion transmembrane transport	gi|947079149|gb|KRH27938.1|/1.1e-152/hypothetical protein GLYMA_11G024400 [Glycine max]
Glyma.06G018100	4.22039	0.00100535	0.0166593	Up	-	-	-	-	gi|955327558|ref|XP_003527352.3|/6.8e-106/PREDICTED: uncharacterized protein LOC100810616 [Glycine max]
Glyma.07G248400	4.20558	0.0011435	0.0184401	Up	ko03015//mRNA surveillance pathway	-	-	-	gi|356521865|ref|XP_003529571.1|/3.5e-57/PREDICTED: flowering-promoting factor 1-like protein 3 [Glycine max]
Glyma.19G205600	4.20509	0.00160714	0.0238417	Up	-	-	-	-	gi|571559315|ref|XP_006604693.1|/2.6e-48/PREDICTED: uncharacterized protein LOC102659645 [Glycine max]
Glyma.13G089800	4.19782	0.00174053	0.0253238	Up	ko03040//Spliceosome	-	GO:0000166//nucleotide binding;GO:0003676//nucleic acid binding	-	gi|571496257|ref|XP_006593561.1|/7.3e-125/PREDICTED: RNA-binding protein 38 [Glycine max]//gi|947070031|gb|KRH18922.1|/9.1e-127/hypothetical protein GLYMA_13G089800 [Glycine max]
Glyma.01G105400	4.1974	0.000390594	0.00796882	Up	ko03050//Proteasome	-	-	-	gi|356496094|ref|XP_003516905.1|/1.9e-39/PREDICTED: uncharacterized protein LOC100806570 [Glycine max]
Glyma.17G044500	4.19481	5.61429e-08	4.75113e-06	Up	ko01100//Metabolic pathways;ko00500//Starch and sucrose metabolism;ko00040//Pentose and glucuronate interconversions	GO:0005618//cell wall	GO:0030599//pectinesterase activity;GO:0045330//aspartyl esterase activity;GO:0046910//pectinesterase inhibitor activity	GO:0042545//cell wall modification;GO:0043086//negative regulation of catalytic activity;GO:0045490//pectin catabolic process	gi|356565600|ref|XP_003551027.1|/3.7e-301/PREDICTED: pectinesterase/pectinesterase inhibitor PPE8B-like [Glycine max]
Glyma.17G261200	4.19231	0.00177872	0.0257376	Up	-	-	-	-	gi|955381163|ref|XP_014625581.1|/5.2e-41/PREDICTED: uncharacterized protein LOC100782536 isoform X1 [Glycine max]
Glyma.06G094600	4.1817	0.001602	0.0237894	Up	-	GO:0005634//nucleus	-	-	gi|947104532|gb|KRH52915.1|/1.1e-200/hypothetical protein GLYMA_06G094600 [Glycine max]//gi|947104532|gb|KRH52915.1|/1.2e-200/hypothetical protein GLYMA_06G094600 [Glycine max]//gi|947104532|gb|KRH52915.1|/1.4e-200/hypothetical protein GLYMA_06G094600 [Glycine max]
Glyma.04G240800	4.17927	0.00184531	0.0264366	Up	ko01100//Metabolic pathways;ko01110//Biosynthesis of secondary metabolites;ko00010//Glycolysis / Gluconeogenesis;ko00350//Tyrosine metabolism;ko00592//alpha-Linolenic acid metabolism;ko00071//Fatty acid degradation	-	GO:0004665//prephenate dehydrogenase (NADP+) activity;GO:0008270//zinc ion binding;GO:0008977//prephenate dehydrogenase (NAD+) activity;GO:0033730//arogenate dehydrogenase (NADP+) activity	GO:0006571//tyrosine biosynthetic process;GO:0055114//oxidation-reduction process	gi|356509324|ref|XP_003523400.1|/3.4e-224/PREDICTED: alcohol dehydrogenase 1 [Glycine max]
Glyma.07G208800	4.175	0.00121264	0.019234	Up	-	-	-	-	gi|356519676|ref|XP_003528496.1|/0.0e+00/PREDICTED: pentatricopeptide repeat-containing protein At2g13600-like [Glycine max]
Glyma.04G054400	4.17424	0.0014586	0.0221449	Up	ko04141//Protein processing in endoplasmic reticulum	-	-	-	gi|351720919|ref|NP_001237960.1|/1.8e-124/uncharacterized protein LOC100306126 [Glycine max]
Glyma.01G079900	4.17141	0.00183128	0.0263135	Up	-	-	GO:0003677//DNA binding;GO:0046872//metal ion binding	-	gi|356498260|ref|XP_003517971.1|/2.8e-175/PREDICTED: zinc finger protein ZAT9-like [Glycine max]
Glyma.13G095200	4.16578	0.00131036	0.0203964	Up	-	GO:0005618//cell wall;GO:0048046//apoplast	GO:0004553//hydrolase activity, hydrolyzing O-glycosyl compounds;GO:0016762//xyloglucan:xyloglucosyl transferase activity	GO:0010411//xyloglucan metabolic process;GO:0042546//cell wall biogenesis;GO:0071555//cell wall organization	gi|356547513|ref|XP_003542156.1|/2.3e-168/PREDICTED: probable xyloglucan endotransglucosylase/hydrolase protein 23 [Glycine max]
Glyma.02G190900	4.16483	0.00116827	0.0186935	Up	-	-	-	-	gi|571440832|ref|XP_006575269.1|/3.2e-97/PREDICTED: uncharacterized protein LOC102668122 [Glycine max]
Glyma.10G157500	4.16019	0.00107635	0.017548	Up	-	-	GO:0004674//protein serine/threonine kinase activity;GO:0005524//ATP binding	GO:0006468//protein phosphorylation	gi|947085271|gb|KRH33992.1|/2.4e-305/hypothetical protein GLYMA_10G157500 [Glycine max]
Glyma.06G252900	4.15086	0.00192995	0.0272286	Up	-	GO:0016021//integral component of membrane	-	-	gi|947107017|gb|KRH55400.1|/7.1e-25/hypothetical protein GLYMA_06G2529002 [Glycine max]
Glyma.07G017300	4.15059	0.000930427	0.0157476	Up	-	GO:0005634//nucleus	GO:0003677//DNA binding;GO:0003700//transcription factor activity, sequence-specific DNA binding	GO:0006355//regulation of transcription, DNA-templated	gi|356522248|ref|XP_003529759.1|/9.9e-99/PREDICTED: dehydration-responsive element-binding protein 3-like [Glycine max]
Glyma.20G009300	4.14721	4.49355e-05	0.00141466	Up	ko01100//Metabolic pathways;ko01110//Biosynthesis of secondary metabolites;ko00941//Flavonoid biosynthesis	-	GO:0005506//iron ion binding;GO:0051213//dioxygenase activity	GO:0055114//oxidation-reduction process	gi|356577029|ref|XP_003556632.1|/4.9e-210/PREDICTED: flavonol synthase/flavanone 3-hydroxylase-like [Glycine max]//gi|947039502|gb|KRG89226.1|/1.6e-213/hypothetical protein GLYMA_20G009300 [Glycine max]
Glyma.06G206900	4.14566	0.00190746	0.0269916	Up	-	-	GO:0008270//zinc ion binding;GO:0008568//microtubule-severing ATPase activity	-	gi|356519174|ref|XP_003528249.1|/0.0e+00/PREDICTED: pentatricopeptide repeat-containing protein At1g18485 [Glycine max]
Glyma.14G117000	4.14323	0.00150274	0.0226341	Up	ko01100//Metabolic pathways;ko04144//Endocytosis;ko04070//Phosphatidylinositol signaling system;ko00562//Inositol phosphate metabolism	-	GO:0005524//ATP binding;GO:0016308//1-phosphatidylinositol-4-phosphate 5-kinase activity	GO:0046854//phosphatidylinositol phosphorylation	gi|947066745|gb|KRH15888.1|/5.1e-56/hypothetical protein GLYMA_14G117000 [Glycine max]
Glyma.14G175800	4.14148	0.000945049	0.0159347	Up	ko01110//Biosynthesis of secondary metabolites;ko00460//Cyanoamino acid metabolism	GO:0043231//intracellular membrane-bounded organelle	GO:0047792;GO:0080043//quercetin 3-O-glucosyltransferase activity;GO:0080044//quercetin 7-O-glucosyltransferase activity	GO:0009813//flavonoid biosynthetic process;GO:0052696//flavonoid glucuronidation	gi|356552902|ref|XP_003544801.1|/8.8e-290/PREDICTED: 7-deoxyloganetin glucosyltransferase-like [Glycine max]
Glyma.01G183100	4.13096	0.000143909	0.0036283	Up	ko01100//Metabolic pathways;ko00053//Ascorbate and aldarate metabolism	GO:0009505//plant-type cell wall;GO:0009506//plasmodesma	GO:0005507//copper ion binding;GO:0016722//oxidoreductase activity, oxidizing metal ions	GO:0055114//oxidation-reduction process	gi|356496848|ref|XP_003517277.1|/0.0e+00/PREDICTED: L-ascorbate oxidase homolog [Glycine max]
Glyma.12G109800	4.12958	4.61867e-13	1.20479e-10	Up	ko01100//Metabolic pathways;ko01110//Biosynthesis of secondary metabolites;ko00940//Phenylpropanoid biosynthesis	GO:0005829//cytosol	GO:0008171//O-methyltransferase activity;GO:0030755//quercetin 3-O-methyltransferase activity;GO:0046983//protein dimerization activity	GO:0019438//aromatic compound biosynthetic process;GO:0032259//methylation	gi|356542907|ref|XP_003539906.1|/7.3e-214/PREDICTED: (R,S)-reticuline 7-O-methyltransferase [Glycine max]
Glyma.05G103300	4.12951	5.27461e-06	0.000242413	Up	-	-	-	-	gi|356511939|ref|XP_003524679.1|/1.2e-108/PREDICTED: LOB domain-containing protein 38-like [Glycine max]
Glyma.02G177800	4.12787	0.00200083	0.027971	Up	ko03040//Spliceosome	GO:0005634//nucleus	GO:0003677//DNA binding	GO:0006355//regulation of transcription, DNA-templated	gi|571440665|ref|XP_006575226.1|/2.9e-136/PREDICTED: protein PHR1-LIKE 1-like isoform X1 [Glycine max]
Glyma.13G372000	4.12743	1.93495e-09	2.36757e-07	Up	ko01100//Metabolic pathways;ko01110//Biosynthesis of secondary metabolites;ko00940//Phenylpropanoid biosynthesis;ko00360//Phenylalanine metabolism;ko00130//Ubiquinone and other terpenoid-quinone biosynthesis	-	GO:0016207//4-coumarate-CoA ligase activity	GO:0008152//metabolic process	gi|351720722|ref|NP_001236418.1|/0.0e+00/4-coumarate--CoA ligase 1 [Glycine max]
Glyma.06G301500	4.11833	1.33728e-06	7.33113e-05	Up	ko01100//Metabolic pathways;ko00500//Starch and sucrose metabolism	-	GO:0016161//beta-amylase activity	GO:0000272//polysaccharide catabolic process	gi|902938|dbj|BAA09462.1|/2.1e-303/beta-amylase [Glycine max]
Glyma.07G245400	4.11638	0.00121085	0.0192187	Up	-	GO:0016021//integral component of membrane	GO:0008270//zinc ion binding	-	gi|947102317|gb|KRH50809.1|/2.3e-125/hypothetical protein GLYMA_07G245400 [Glycine max]
Glyma.18G041400	4.11617	4.79447e-05	0.0014916	Up	-	-	GO:0004190//aspartic-type endopeptidase activity	GO:0006508//proteolysis;GO:0030163//protein catabolic process	gi|947048428|gb|KRG97956.1|/2.5e-239/hypothetical protein GLYMA_18G041400 [Glycine max]
Glyma.03G044300	4.10936	7.03673e-08	5.74989e-06	Up	ko00970//Aminoacyl-tRNA biosynthesis	-	GO:0042349//guiding stereospecific synthesis activity	GO:0009699//phenylpropanoid biosynthetic process;GO:0050790//regulation of catalytic activity	gi|359806765|ref|NP_001241301.1|/2.0e-109/uncharacterized protein LOC100775617 precursor [Glycine max]
Glyma.04G246900	4.10513	0.000194285	0.00462571	Up	-	-	-	-	gi|571453035|ref|XP_006579333.1|/5.5e-91/PREDICTED: uncharacterized protein LOC102661655 [Glycine max]
Glyma.11G051300	4.09986	5.06772e-05	0.00156598	Up	-	-	-	-	gi|734351947|gb|KHN12969.1|/2.3e-22/Lysine-rich arabinogalactan protein 18 [Glycine soja]
Glyma.02G264600	4.09692	5.84137e-06	0.000263862	Up	ko00073//Cutin, suberine and wax biosynthesis	-	GO:0016747//transferase activity, transferring acyl groups other than amino-acyl groups	-	gi|356499215|ref|XP_003518437.1|/2.6e-260/PREDICTED: taxadien-5-alpha-ol O-acetyltransferase-like [Glycine max]
Glyma.08G153700	4.09599	2.95323e-09	3.4113e-07	Up	-	GO:0016021//integral component of membrane	-	-	gi|734395858|gb|KHN29216.1|/2.8e-14/hypothetical protein glysoja_008551 [Glycine soja]
Glyma.04G073200	4.09334	0.00132628	0.0205836	Up	-	-	-	-	gi|947113577|gb|KRH61879.1|/1.5e-244/hypothetical protein GLYMA_04G073200 [Glycine max]//gi|947113577|gb|KRH61879.1|/2.1e-244/hypothetical protein GLYMA_04G073200 [Glycine max]//gi|947113577|gb|KRH61879.1|/2.2e-244/hypothetical protein GLYMA_04G073200 [Glycine max]//gi|947113577|gb|KRH61879.1|/9.5e-263/hypothetical protein GLYMA_04G073200 [Glycine max]
Glyma.17G071600	4.08305	0.000330313	0.00703842	Up	-	-	GO:0003677//DNA binding;GO:0003677//DNA binding;GO:0003677//DNA binding;GO:0003899//DNA-directed 5'-3' RNA polymerase activity;GO:0003899//DNA-directed 5'-3' RNA polymerase activity;GO:0003899//DNA-directed 5'-3' RNA polymerase activity	GO:0006351//transcription, DNA-templated;GO:0006351//transcription, DNA-templated;GO:0006351//transcription, DNA-templated	gi|356562547|ref|XP_003549531.1|/0.0e+00/PREDICTED: DNA-directed RNA polymerase 3B, chloroplastic-like isoform X1 [Glycine max]//gi|571534394|ref|XP_006600523.1|/0.0e+00/PREDICTED: DNA-directed RNA polymerase 3B, chloroplastic-like isoform X2 [Glycine max]//gi|571534398|ref|XP_006600524.1|/0.0e+00/PREDICTED: DNA-directed RNA polymerase 3B, chloroplastic-like isoform X3 [Glycine max]//gi|947053553…
Glyma.09G017200	4.07829	8.56681e-05	0.00239947	Up	-	-	GO:0008270//zinc ion binding	-	gi|356532894|ref|XP_003535004.1|/0.0e+00/PREDICTED: uncharacterized protein LOC100780745 [Glycine max]
Glyma.13G242800	4.07826	1.10331e-05	0.000448074	Up	-	-	-	-	gi|356549371|ref|XP_003543067.1|/0.0e+00/PREDICTED: uncharacterized protein LOC100817199 [Glycine max]
Glyma.10G260900	4.07764	2.79582e-05	0.000970971	Up	ko00511//Other glycan degradation	GO:0016021//integral component of membrane	GO:0004560//alpha-L-fucosidase activity	-	gi|356536151|ref|XP_003536603.1|/0.0e+00/PREDICTED: alpha-L-fucosidase 2-like [Glycine max]
Glyma.09G047900	4.07686	9.05725e-05	0.00249996	Up	ko03018//RNA degradation	GO:0016021//integral component of membrane	-	-	gi|356532589|ref|XP_003534854.1|/3.2e-267/PREDICTED: uncharacterized protein LOC100795606 [Glycine max]
Glyma.17G138300	4.07351	2.75623e-05	0.00096003	Up	ko01100//Metabolic pathways;ko00053//Ascorbate and aldarate metabolism	GO:0009505//plant-type cell wall;GO:0009506//plasmodesma;GO:0046658//anchored component of plasma membrane	GO:0005507//copper ion binding;GO:0016722//oxidoreductase activity, oxidizing metal ions	GO:0055114//oxidation-reduction process	gi|571536376|ref|XP_006600827.1|/0.0e+00/PREDICTED: monocopper oxidase-like protein SKU5 [Glycine max]
Glyma.03G231200	4.0686	0.000271107	0.0060483	Up	-	-	GO:0030410//nicotianamine synthase activity	GO:0030418//nicotianamine biosynthetic process	gi|734320644|gb|KHN03931.1|/7.7e-184/Nicotianamine synthase [Glycine soja]
Glyma.03G074000	4.05842	3.01234e-05	0.00102849	Up	-	-	-	-	gi|947117724|gb|KRH65973.1|/8.5e-99/hypothetical protein GLYMA_03G074000 [Glycine max]
Glyma.12G097800	4.05283	0.00021277	0.0049711	Up	-	GO:0005887//integral component of plasma membrane	GO:0015250//water channel activity;GO:0015254//glycerol channel activity	GO:0006833//water transport;GO:0009992//cellular water homeostasis;GO:0015793//glycerol transport;GO:0034220//ion transmembrane transport	gi|359806737|ref|NP_001241041.1|/1.8e-130/uncharacterized protein LOC100775829 [Glycine max]
Glyma.02G208200	4.05259	0.000418829	0.00844145	Up	ko03013//RNA transport	-	-	-	gi|955308132|ref|XP_003518234.3|/1.1e-180/PREDICTED: protein EXORDIUM-like [Glycine max]
Glyma.12G226400	4.04743	0.000307874	0.00668633	Up	ko00790//Folate biosynthesis	-	GO:0003824//catalytic activity;GO:0003824//catalytic activity	GO:0008152//metabolic process;GO:0008152//metabolic process	gi|947078438|gb|KRH27278.1|/2.4e-147/hypothetical protein GLYMA_12G226400 [Glycine max]//gi|947078439|gb|KRH27279.1|/7.2e-180/hypothetical protein GLYMA_12G226400 [Glycine max]//gi|955352046|ref|XP_014619822.1|/8.2e-192/PREDICTED: uncharacterized protein LOC100798871 isoform X1 [Glycine max]
Glyma.09G217900	4.04728	0.000176929	0.00428994	Up	ko00561//Glycerolipid metabolism	GO:0016021//integral component of membrane	-	-	gi|571475494|ref|XP_006586655.1|/1.8e-140/PREDICTED: uncharacterized protein LOC100527423 isoform X1 [Glycine max]
Glyma.11G198300	4.042	8.50437e-05	0.00238942	Up	ko04146//Peroxisome	-	GO:0003824//catalytic activity	GO:0008152//metabolic process	gi|955351196|ref|XP_014619651.1|/1.2e-291/PREDICTED: oxalate--CoA ligase-like [Glycine max]//gi|955351196|ref|XP_014619651.1|/2.3e-256/PREDICTED: oxalate--CoA ligase-like [Glycine max]
Glyma.13G091100	4.03965	9.97953e-09	1.02549e-06	Up	ko01100//Metabolic pathways;ko01110//Biosynthesis of secondary metabolites;ko01230//Biosynthesis of amino acids;ko01200//Carbon metabolism;ko00010//Glycolysis / Gluconeogenesis;ko00710//Carbon fixation in photosynthetic organisms;ko00030//Pentose phosphate pathway;ko00051//Fructose and mannose metabolism	GO:0005886//plasma membrane;GO:0016021//integral component of membrane	GO:0022857//transmembrane transporter activity	GO:0055085//transmembrane transport	gi|359806031|ref|NP_001241431.1|/1.2e-194/uncharacterized protein LOC100817369 [Glycine max]//gi|359806031|ref|NP_001241431.1|/3.7e-154/uncharacterized protein LOC100817369 [Glycine max]//gi|359806031|ref|NP_001241431.1|/4.0e-200/uncharacterized protein LOC100817369 [Glycine max]
Glyma.08G138800	4.03881	6.75103e-17	3.95685e-14	Up	ko01100//Metabolic pathways;ko01110//Biosynthesis of secondary metabolites;ko01230//Biosynthesis of amino acids;ko00350//Tyrosine metabolism;ko00360//Phenylalanine metabolism;ko00950//Isoquinoline alkaloid biosynthesis;ko00400//Phenylalanine, tyrosine and tryptophan biosynthesis;ko00960//Tropane, piperidine and pyridine alkaloid biosynthesis	-	GO:0003824//catalytic activity;GO:0030170//pyridoxal phosphate binding	GO:0009058//biosynthetic process	gi|356525505|ref|XP_003531365.1|/1.1e-261/PREDICTED: bifunctional aspartate aminotransferase and glutamate/aspartate-prephenate aminotransferase [Glycine max]//gi|947094647|gb|KRH43232.1|/3.1e-184/hypothetical protein GLYMA_08G138800 [Glycine max]//gi|947094648|gb|KRH43233.1|/1.1e-188/hypothetical protein GLYMA_08G138800 [Glycine max]
Glyma.17G224800	4.03201	0.000419929	0.00845826	Up	ko04626//Plant-pathogen interaction	-	GO:0003700//transcription factor activity, sequence-specific DNA binding;GO:0003700//transcription factor activity, sequence-specific DNA binding;GO:0003700//transcription factor activity, sequence-specific DNA binding;GO:0003700//transcription factor activity, sequence-specific DNA binding;GO:0043565//sequence-specific DNA binding;GO:0043565//sequence-specific DNA binding;GO:0043565//sequence-sp…	GO:0006355//regulation of transcription, DNA-templated;GO:0006355//regulation of transcription, DNA-templated;GO:0006355//regulation of transcription, DNA-templated;GO:0006355//regulation of transcription, DNA-templated	gi|571538868|ref|XP_006601221.1|/3.1e-87/PREDICTED: probable WRKY transcription factor 50 isoform X1 [Glycine max]//gi|947055944|gb|KRH05397.1|/1.3e-60/hypothetical protein GLYMA_17G224800 [Glycine max]//gi|955378867|ref|XP_014625132.1|/1.2e-86/PREDICTED: probable WRKY transcription factor 50 isoform X2 [Glycine max]//gi|955378869|ref|XP_014625133.1|/6.5e-79/PREDICTED: probable WRKY transcription…
Glyma.02G137500	4.03005	0.00228898	0.0309335	Up	-	-	-	-	gi|571440013|ref|XP_006575025.1|/3.0e-175/PREDICTED: C2 and GRAM domain-containing protein At1g03370-like isoform X1 [Glycine max]//gi|571440013|ref|XP_006575025.1|/3.6e-181/PREDICTED: C2 and GRAM domain-containing protein At1g03370-like isoform X1 [Glycine max]//gi|571440013|ref|XP_006575025.1|/3.7e-181/PREDICTED: C2 and GRAM domain-containing protein At1g03370-like isoform X1 [Glycine max]//gi|…
Glyma.13G262700	4.03001	0.00202425	0.0281987	Up	-	-	-	-	gi|571500794|ref|XP_003541803.2|/7.1e-101/PREDICTED: uncharacterized protein LOC100785310 [Glycine max]//gi|571500794|ref|XP_003541803.2|/8.3e-132/PREDICTED: uncharacterized protein LOC100785310 [Glycine max]//gi|947072954|gb|KRH21845.1|/5.6e-78/hypothetical protein GLYMA_13G262700 [Glycine max]
Glyma.08G093900	4.02811	5.08589e-12	1.11784e-09	Up	-	GO:0005618//cell wall;GO:0048046//apoplast	GO:0004553//hydrolase activity, hydrolyzing O-glycosyl compounds;GO:0016762//xyloglucan:xyloglucosyl transferase activity	GO:0010411//xyloglucan metabolic process;GO:0042546//cell wall biogenesis;GO:0071555//cell wall organization	gi|356525046|ref|XP_003531138.1|/4.8e-188/PREDICTED: probable xyloglucan endotransglucosylase/hydrolase protein 28 [Glycine max]//gi|356525046|ref|XP_003531138.1|/7.1e-188/PREDICTED: probable xyloglucan endotransglucosylase/hydrolase protein 28 [Glycine max]
Glyma.16G170100	4.01524	0.000443694	0.00879515	Up	ko04144//Endocytosis	-	GO:0005199//structural constituent of cell wall	GO:0009664//plant-type cell wall organization	gi|6062868|gb|AAF03043.1|/1.0e-11/unknown [Glycine max]
Glyma.19G052900	4.01217	5.48381e-05	0.00167424	Up	-	-	-	-	gi|947044335|gb|KRG93964.1|/4.6e-72/hypothetical protein GLYMA_19G052900 [Glycine max]
Glyma.06G044500	4.00408	0.000749747	0.0133612	Up	-	-	-	-	gi|947103679|gb|KRH52062.1|/1.2e-117/hypothetical protein GLYMA_06G044500 [Glycine max]
Glyma.16G172600	4.00188	0.00105761	0.0173198	Up	ko02010//ABC transporters	GO:0016021//integral component of membrane	GO:0005524//ATP binding;GO:0042626//ATPase activity, coupled to transmembrane movement of substances	GO:0055085//transmembrane transport	gi|571529138|ref|XP_006599515.1|/0.0e+00/PREDICTED: ABC transporter C family member 10-like isoform X2 [Glycine max]
Glyma.07G120400	4.00165	3.07947e-14	1.06714e-11	Up	-	GO:0005759//mitochondrial matrix;GO:0009507//chloroplast	GO:0046872//metal ion binding;GO:0051082//unfolded protein binding;GO:0051087//chaperone binding	GO:0006986//response to unfolded protein;GO:0051085//chaperone mediated protein folding requiring cofactor	gi|351722031|ref|NP_001236206.1|/1.0e-68/uncharacterized protein LOC100500567 [Glycine max]
Glyma.16G024100	3.99984	2.3878e-07	1.63816e-05	Up	-	-	-	-	gi|356560268|ref|XP_003548415.1|/0.0e+00/PREDICTED: uncharacterized protein LOC100796285 [Glycine max]
Glyma.18G132200	3.99514	8.45426e-07	4.87686e-05	Up	-	GO:0009507//chloroplast	GO:0003676//nucleic acid binding;GO:0004004//ATP-dependent RNA helicase activity;GO:0005524//ATP binding;GO:0008270//zinc ion binding	GO:0010501//RNA secondary structure unwinding	gi|356570099|ref|XP_003553228.1|/0.0e+00/PREDICTED: DEAD-box ATP-dependent RNA helicase 22-like [Glycine max]
Glyma.06G079800	3.99331	2.27302e-07	1.56848e-05	Up	-	-	GO:0003700//transcription factor activity, sequence-specific DNA binding;GO:0043565//sequence-specific DNA binding	GO:0006355//regulation of transcription, DNA-templated	gi|351723555|ref|NP_001237027.1|/4.2e-134/bZIP transcription factor bZIP62 [Glycine max]//gi|351723555|ref|NP_001237027.1|/4.6e-153/bZIP transcription factor bZIP62 [Glycine max]
Glyma.04G221700	3.9918	1.699e-06	9.03249e-05	Up	ko01100//Metabolic pathways;ko01110//Biosynthesis of secondary metabolites;ko01230//Biosynthesis of amino acids;ko01210//2-Oxocarboxylic acid metabolism;ko00770//Pantothenate and CoA biosynthesis;ko00290//Valine, leucine and isoleucine biosynthesis;ko00650//Butanoate metabolism;ko00660//C5-Branched dibasic acid metabolism	GO:0005634//nucleus	GO:0003677//DNA binding;GO:0008270//zinc ion binding	GO:0045893//positive regulation of transcription, DNA-templated	gi|351726391|ref|NP_001236101.1|/1.6e-89/uncharacterized protein LOC100500559 [Glycine max]
Glyma.01G068000	3.98937	2.04138e-13	5.80327e-11	Up	ko04626//Plant-pathogen interaction;ko04141//Protein processing in endoplasmic reticulum	-	GO:0005524//ATP binding;GO:0051082//unfolded protein binding	GO:0006457//protein folding;GO:0006950//response to stress	gi|356495574|ref|XP_003516650.1|/0.0e+00/PREDICTED: heat shock protein 90-5, chloroplastic [Glycine max]
Glyma.02G297900	3.98657	3.13941e-05	0.00105855	Up	-	GO:0005739//mitochondrion;GO:0005739//mitochondrion	GO:0003690//double-stranded DNA binding;GO:0003690//double-stranded DNA binding	GO:0006355//regulation of transcription, DNA-templated;GO:0006355//regulation of transcription, DNA-templated	gi|356499427|ref|XP_003518542.1|/5.1e-145/PREDICTED: uncharacterized protein LOC100809638 isoform X2 [Glycine max]//gi|571442353|ref|XP_006575705.1|/3.1e-146/PREDICTED: uncharacterized protein LOC100809638 isoform X1 [Glycine max]
Glyma.07G088200	3.97624	0.00262879	0.0342579	Up	-	GO:0016021//integral component of membrane	GO:0008271//secondary active sulfate transmembrane transporter activity	GO:1902358//sulfate transmembrane transport	gi|734374780|gb|KHN20699.1|/0.0e+00/Putative sulfate transporter 3.5 [Glycine soja]
Glyma.01G106000	3.962	2.35393e-06	0.000120423	Up	ko00480//Glutathione metabolism	GO:0005737//cytoplasm	GO:0004364//glutathione transferase activity	GO:0006749//glutathione metabolic process;GO:0009407//toxin catabolic process	gi|351724819|ref|NP_001235279.1|/7.1e-126/uncharacterized protein LOC100527381 [Glycine max]
Glyma.03G002600	3.95603	5.65964e-06	0.000257317	Up	-	-	-	-	gi|356506720|ref|XP_003522124.1|/5.3e-266/PREDICTED: protein ROOT PRIMORDIUM DEFECTIVE 1-like [Glycine max]
Glyma.09G085000	3.95039	0.00203143	0.0282656	Up	-	-	-	-	gi|571476909|ref|XP_006587111.1|/0.0e+00/PREDICTED: uncharacterized protein LOC100787690 [Glycine max]
Glyma.16G175400	3.93435	2.33357e-11	4.37891e-09	Up	-	GO:0043231//intracellular membrane-bounded organelle	GO:0080043//quercetin 3-O-glucosyltransferase activity;GO:0080044//quercetin 7-O-glucosyltransferase activity	GO:0009813//flavonoid biosynthetic process;GO:0052696//flavonoid glucuronidation	gi|947059397|gb|KRH08803.1|/3.7e-270/hypothetical protein GLYMA_16G175400 [Glycine max]
Glyma.13G271500	3.93267	0.00104194	0.0171221	Up	ko01100//Metabolic pathways;ko01110//Biosynthesis of secondary metabolites;ko00908//Zeatin biosynthesis	-	GO:0005524//ATP binding;GO:0052381//tRNA dimethylallyltransferase activity	GO:0006400//tRNA modification	gi|356549681|ref|XP_003543220.1|/1.1e-266/PREDICTED: tRNA dimethylallyltransferase 9 [Glycine max]
Glyma.08G202300	3.93204	2.40851e-05	0.000860377	Up	-	GO:0005634//nucleus	GO:0003677//DNA binding;GO:0003700//transcription factor activity, sequence-specific DNA binding	GO:0006355//regulation of transcription, DNA-templated	gi|955336486|ref|XP_003531655.3|/5.4e-108/PREDICTED: ethylene-responsive transcription factor ERF036-like [Glycine max]
Glyma.19G114100	3.93043	8.32507e-10	1.104e-07	Up	-	GO:0016021//integral component of membrane	-	-	gi|356570321|ref|XP_003553338.1|/9.6e-202/PREDICTED: ALA-interacting subunit 3-like isoform X1 [Glycine max]
Glyma.18G300800	3.92819	0.00287318	0.0365499	Up	ko00900//Terpenoid backbone biosynthesis	-	-	-	gi|356567304|ref|XP_003551861.1|/1.8e-110/PREDICTED: leucine-rich repeat extensin-like protein 6 [Glycine max]
Glyma.07G117500	3.92762	0.000163122	0.0040001	Up	ko04075//Plant hormone signal transduction	-	GO:0046983//protein dimerization activity;GO:0046983//protein dimerization activity	-	gi|358248930|ref|NP_001240220.1|/2.1e-177/uncharacterized protein LOC100799087 [Glycine max]//gi|947100367|gb|KRH48859.1|/1.8e-163/hypothetical protein GLYMA_07G117500 [Glycine max]
Glyma.19G119200	3.92712	0.00159217	0.0236583	Up	ko01100//Metabolic pathways;ko01110//Biosynthesis of secondary metabolites;ko01230//Biosynthesis of amino acids;ko01200//Carbon metabolism;ko00270//Cysteine and methionine metabolism;ko00920//Sulfur metabolism	GO:0005737//cytoplasm	GO:0004124//cysteine synthase activity;GO:0016740//transferase activity;GO:0030170//pyridoxal phosphate binding	GO:0006535//cysteine biosynthetic process from serine	gi|356571802|ref|XP_003554061.1|/4.2e-204/PREDICTED: probable S-sulfocysteine synthase, chloroplastic [Glycine max]
Glyma.09G273400	3.92689	0.0022324	0.030333	Up	ko00052//Galactose metabolism;ko00561//Glycerolipid metabolism;ko00600//Sphingolipid metabolism;ko00603//Glycosphingolipid biosynthesis - globo series	GO:0009505//plant-type cell wall	GO:0052692//raffinose alpha-galactosidase activity	GO:0005975//carbohydrate metabolic process	gi|356532145|ref|XP_003534634.1|/3.8e-252/PREDICTED: alpha-galactosidase 1-like [Glycine max]
Glyma.17G030700	3.92465	1.54438e-06	8.31288e-05	Up	ko04141//Protein processing in endoplasmic reticulum;ko04145//Phagosome;ko03060//Protein export	GO:0031225//anchored component of membrane	-	GO:0010215//cellulose microfibril organization;GO:0016049//cell growth	gi|571533190|ref|XP_006600365.1|/0.0e+00/PREDICTED: COBRA-like protein 7 [Glycine max]
Glyma.08G146200	3.91638	7.65395e-08	6.12412e-06	Up	-	-	-	-	gi|356525578|ref|XP_003531401.1|/9.0e-81/PREDICTED: probable serine/threonine-protein kinase kinX [Glycine max]
Glyma.12G230800	3.91271	1.40523e-07	1.04895e-05	Up	-	-	-	-	gi|356544104|ref|XP_003540495.1|/9.5e-265/PREDICTED: IRK-interacting protein [Glycine max]
Glyma.15G176900	3.91112	1.16504e-08	1.17932e-06	Up	-	GO:0005576//extracellular region;GO:0005618//cell wall	GO:0030145//manganese ion binding;GO:0045735//nutrient reservoir activity;GO:0046564//oxalate decarboxylase activity	GO:0033609//oxalate metabolic process	gi|359806878|ref|NP_001241062.1|/1.3e-115/auxin-binding protein ABP19a-like precursor [Glycine max]
Glyma.16G083300	3.90095	0.000146939	0.00369069	Up	-	-	-	-	gi|571526739|ref|XP_006599142.1|/9.8e-217/PREDICTED: uncharacterized protein LOC100795042 [Glycine max]
Glyma.19G146800	3.89619	0.00297871	0.0375602	Up	ko00943//Isoflavonoid biosynthesis	GO:0016020//membrane	GO:0005506//iron ion binding;GO:0016711//flavonoid 3'-monooxygenase activity;GO:0020037//heme binding;GO:0047082	GO:0006952//defense response;GO:0044550//secondary metabolite biosynthetic process;GO:0055114//oxidation-reduction process	gi|571557284|ref|XP_006604384.1|/6.3e-300/PREDICTED: 3,9-dihydroxypterocarpan 6A-monooxygenase-like [Glycine max]
Glyma.13G207900	3.89564	1.97852e-09	2.39917e-07	Up	ko01100//Metabolic pathways;ko01110//Biosynthesis of secondary metabolites;ko01230//Biosynthesis of amino acids;ko01210//2-Oxocarboxylic acid metabolism;ko00770//Pantothenate and CoA biosynthesis;ko00290//Valine, leucine and isoleucine biosynthesis	GO:0009570//chloroplast stroma	GO:0004160//dihydroxy-acid dehydratase activity	GO:0009082//branched-chain amino acid biosynthetic process	gi|947072007|gb|KRH20898.1|/0.0e+00/hypothetical protein GLYMA_13G207900 [Glycine max]
Glyma.05G094400	3.89499	2.44221e-05	0.000871102	Up	-	GO:0005737//cytoplasm	GO:0004702//signal transducer, downstream of receptor, with serine/threonine kinase activity;GO:0005524//ATP binding	GO:0023014//signal transduction by protein phosphorylation	gi|356511879|ref|XP_003524649.1|/4.9e-206/PREDICTED: mitogen-activated protein kinase kinase kinase YODA-like [Glycine max]
Glyma.10G237800	3.89358	6.76151e-10	9.16285e-08	Up	-	GO:0005634//nucleus	GO:0003700//transcription factor activity, sequence-specific DNA binding;GO:0043565//sequence-specific DNA binding	GO:0006355//regulation of transcription, DNA-templated	gi|356534149|ref|XP_003535620.1|/2.3e-163/PREDICTED: heat stress transcription factor B-2a-like [Glycine max]
Glyma.10G251500	3.8917	0.00204152	0.0283727	Up	ko01100//Metabolic pathways;ko00730//Thiamine metabolism	GO:0005829//cytosol;GO:0009570//chloroplast stroma	GO:0016491//oxidoreductase activity	GO:0006950//response to stress;GO:0009228//thiamine biosynthetic process;GO:0052837//thiazole biosynthetic process;GO:0055114//oxidation-reduction process	gi|356536043|ref|XP_003536550.1|/3.4e-195/PREDICTED: thiamine thiazole synthase 2, chloroplastic-like [Glycine max]
Glyma.04G136000	3.89053	0.0026223	0.0342109	Up	-	-	GO:0004190//aspartic-type endopeptidase activity	GO:0006508//proteolysis;GO:0030163//protein catabolic process	gi|356508308|ref|XP_003522900.1|/4.3e-250/PREDICTED: protein ASPARTIC PROTEASE IN GUARD CELL 2-like [Glycine max]
Glyma.12G221400	3.88812	0.00297792	0.0375602	Up	ko03013//RNA transport;ko03015//mRNA surveillance pathway;ko03018//RNA degradation	GO:0005634//nucleus	GO:0003677//DNA binding	GO:0006355//regulation of transcription, DNA-templated	gi|356544012|ref|XP_003540450.1|/8.3e-196/PREDICTED: NAC transcription factor 56-like [Glycine max]
Glyma.20G064500	3.88389	0.00178122	0.025758	Up	-	-	-	-	gi|571571135|ref|XP_006606774.1|/3.9e-69/PREDICTED: VQ motif-containing protein 22-like [Glycine max]
Glyma.19G243200	3.8825	1.91093e-05	0.000708761	Up	-	-	-	-	gi|947047320|gb|KRG96949.1|/4.6e-177/hypothetical protein GLYMA_19G243200 [Glycine max]//gi|947047320|gb|KRG96949.1|/6.9e-182/hypothetical protein GLYMA_19G243200 [Glycine max]
Glyma.17G041200	3.87452	0.00283703	0.0361482	Up	ko02010//ABC transporters	GO:0016021//integral component of membrane	GO:0005524//ATP binding;GO:0042626//ATPase activity, coupled to transmembrane movement of substances	GO:0055085//transmembrane transport	gi|955380338|ref|XP_014625441.1|/0.0e+00/PREDICTED: ABC transporter B family member 11-like [Glycine max]
Glyma.20G019600	3.86896	1.32417e-13	4.13585e-11	Up	ko01100//Metabolic pathways;ko01110//Biosynthesis of secondary metabolites;ko00630//Glyoxylate and dicarboxylate metabolism;ko00260//Glycine, serine and threonine metabolism	GO:0005960//glycine cleavage complex	-	GO:0019464//glycine decarboxylation via glycine cleavage system	gi|734335932|gb|KHN08050.1|/1.2e-83/Glycine cleavage system H protein, mitochondrial [Glycine soja]
Glyma.06G311600	3.86836	0.00127683	0.0200017	Up	-	-	GO:0008270//zinc ion binding;GO:0008568//microtubule-severing ATPase activity	-	gi|356515320|ref|XP_003526349.1|/0.0e+00/PREDICTED: pentatricopeptide repeat-containing protein At1g11290, chloroplastic [Glycine max]
Glyma.20G141800	3.86641	0.00142732	0.0218376	Up	-	GO:0005618//cell wall;GO:0048046//apoplast	GO:0004553//hydrolase activity, hydrolyzing O-glycosyl compounds;GO:0016762//xyloglucan:xyloglucosyl transferase activity	GO:0010411//xyloglucan metabolic process;GO:0042546//cell wall biogenesis;GO:0071555//cell wall organization	gi|356575805|ref|XP_003556027.1|/4.9e-171/PREDICTED: probable xyloglucan endotransglucosylase/hydrolase protein 8 [Glycine max]
Glyma.07G208000	3.86519	2.3286e-09	2.77764e-07	Up	-	GO:0005634//nucleus;GO:0005634//nucleus	GO:0001046//core promoter sequence-specific DNA binding;GO:0001046//core promoter sequence-specific DNA binding;GO:0001228//transcriptional activator activity, RNA polymerase II transcription regulatory region sequence-specific binding;GO:0001228//transcriptional activator activity, RNA polymerase II transcription regulatory region sequence-specific binding;GO:0046983//protein dimerization activi…	GO:0045944//positive regulation of transcription from RNA polymerase II promoter;GO:0045944//positive regulation of transcription from RNA polymerase II promoter	gi|356521467|ref|XP_003529377.1|/6.4e-88/PREDICTED: transcription factor bHLH113-like isoform X1 [Glycine max]//gi|571467171|ref|XP_006583861.1|/7.0e-87/PREDICTED: transcription factor bHLH113-like isoform X2 [Glycine max]
Glyma.04G238900	3.86337	0.00020546	0.00484074	Up	-	GO:0016459//myosin complex	GO:0003774//motor activity	-	gi|356507596|ref|XP_003522550.1|/2.4e-84/PREDICTED: myosin IC heavy chain-like [Glycine max]
Glyma.02G309300	3.85336	7.38101e-05	0.00213927	Up	ko01100//Metabolic pathways;ko01110//Biosynthesis of secondary metabolites;ko00940//Phenylpropanoid biosynthesis;ko00360//Phenylalanine metabolism	GO:0005737//cytoplasm	GO:0045548//phenylalanine ammonia-lyase activity	GO:0006559//L-phenylalanine catabolic process;GO:0009800//cinnamic acid biosynthetic process	gi|356499505|ref|XP_003518580.1|/0.0e+00/PREDICTED: phenylalanine ammonia-lyase class 3 isoform X1 [Glycine max]
Glyma.13G070200	3.84929	6.91165e-05	0.00202175	Up	ko03030//DNA replication	-	GO:0003676//nucleic acid binding;GO:0003676//nucleic acid binding;GO:0004523//RNA-DNA hybrid ribonuclease activity;GO:0004523//RNA-DNA hybrid ribonuclease activity	GO:0090502//RNA phosphodiester bond hydrolysis, endonucleolytic;GO:0090502//RNA phosphodiester bond hydrolysis, endonucleolytic	gi|356550140|ref|XP_003543447.1|/1.8e-161/PREDICTED: uncharacterized protein LOC100796237 isoform X1 [Glycine max]//gi|356550140|ref|XP_003543447.1|/2.3e-161/PREDICTED: uncharacterized protein LOC100796237 isoform X1 [Glycine max]//gi|356550140|ref|XP_003543447.1|/2.4e-161/PREDICTED: uncharacterized protein LOC100796237 isoform X1 [Glycine max]//gi|571496546|ref|XP_006593640.1|/4.6e-129/PREDICTED…
Glyma.08G144400	3.83606	0.0018579	0.0265563	Up	ko01100//Metabolic pathways;ko01110//Biosynthesis of secondary metabolites;ko01230//Biosynthesis of amino acids;ko01200//Carbon metabolism;ko00010//Glycolysis / Gluconeogenesis;ko00260//Glycine, serine and threonine metabolism	GO:0005829//cytosol	GO:0046538//2,3-bisphosphoglycerate-dependent phosphoglycerate mutase activity	GO:0006094//gluconeogenesis;GO:0006096//glycolytic process;GO:0043456//regulation of pentose-phosphate shunt	gi|947094769|gb|KRH43354.1|/8.7e-164/hypothetical protein GLYMA_08G144400, partial [Glycine max]
Glyma.20G007800	3.83426	1.49164e-05	0.000579506	Up	-	-	-	-	gi|359807486|ref|NP_001240886.1|/1.0e-150/uncharacterized protein LOC100777596 [Glycine max]
Glyma.10G179600	3.8304	1.5071e-05	0.000585032	Up	-	GO:0005634//nucleus;GO:0005737//cytoplasm	GO:0004674//protein serine/threonine kinase activity;GO:0005524//ATP binding	GO:0006468//protein phosphorylation;GO:0035556//intracellular signal transduction	gi|356535343|ref|XP_003536206.1|/3.1e-250/PREDICTED: CBL-interacting serine/threonine-protein kinase 4 [Glycine max]
Glyma.11G091500	3.82654	4.50383e-05	0.0014167	Up	-	GO:0005634//nucleus	GO:0046872//metal ion binding	GO:0030001//metal ion transport	gi|356538449|ref|XP_003537716.1|/6.2e-248/PREDICTED: WD-40 repeat-containing protein MSI3-like [Glycine max]
Glyma.13G255300	3.82361	3.05972e-07	2.02877e-05	Up	ko01100//Metabolic pathways;ko01110//Biosynthesis of secondary metabolites;ko00940//Phenylpropanoid biosynthesis	-	GO:0008270//zinc ion binding;GO:0008270//zinc ion binding;GO:0016491//oxidoreductase activity;GO:0016491//oxidoreductase activity	GO:0055114//oxidation-reduction process;GO:0055114//oxidation-reduction process	gi|356549501|ref|XP_003543132.1|/4.2e-209/PREDICTED: probable cinnamyl alcohol dehydrogenase 1 isoform X1 [Glycine max]//gi|356549501|ref|XP_003543132.1|/9.2e-209/PREDICTED: probable cinnamyl alcohol dehydrogenase 1 isoform X1 [Glycine max]//gi|947072833|gb|KRH21724.1|/2.9e-133/hypothetical protein GLYMA_13G255300 [Glycine max]//gi|947072833|gb|KRH21724.1|/6.4e-133/hypothetical protein GLYMA_13G2…
Glyma.11G254000	3.82244	3.18899e-05	0.00106919	Up	-	GO:0016021//integral component of membrane	GO:0004674//protein serine/threonine kinase activity;GO:0005524//ATP binding	GO:0006468//protein phosphorylation	gi|356538063|ref|XP_003537524.1|/0.0e+00/PREDICTED: receptor-like kinase TMK4 [Glycine max]
Glyma.18G185800	3.8222	0.00339213	0.0411344	Up	-	GO:0016021//integral component of membrane	-	-	gi|955382759|ref|XP_006602605.2|/7.0e-296/PREDICTED: uncharacterized protein LOC100813750 [Glycine max]
Glyma.20G130500	3.81234	2.0357e-06	0.000105854	Up	-	-	-	-	gi|356575688|ref|XP_003555970.1|/1.2e-44/PREDICTED: uncharacterized protein LOC100809521 isoform X3 [Glycine max]//gi|356575688|ref|XP_003555970.1|/1.8e-44/PREDICTED: uncharacterized protein LOC100809521 isoform X3 [Glycine max]//gi|356575688|ref|XP_003555970.1|/2.0e-44/PREDICTED: uncharacterized protein LOC100809521 isoform X3 [Glycine max]//gi|356575692|ref|XP_003555972.1|/3.2e-42/PREDICTED: un…
Glyma.02G011800	3.81173	5.10276e-14	1.71811e-11	Up	-	-	GO:0004252//serine-type endopeptidase activity;GO:0004252//serine-type endopeptidase activity	GO:0006508//proteolysis;GO:0006508//proteolysis	gi|571438001|ref|XP_006574428.1|/1.3e-171/PREDICTED: uncharacterized protein LOC100798621 isoform X1 [Glycine max]//gi|947121005|gb|KRH69211.1|/8.1e-169/hypothetical protein GLYMA_02G011800 [Glycine max]
Glyma.20G180800	3.81092	1.44314e-13	4.36389e-11	Up	ko01100//Metabolic pathways;ko01110//Biosynthesis of secondary metabolites;ko00940//Phenylpropanoid biosynthesis;ko00360//Phenylalanine metabolism	GO:0005737//cytoplasm	GO:0045548//phenylalanine ammonia-lyase activity	GO:0006559//L-phenylalanine catabolic process;GO:0009800//cinnamic acid biosynthetic process	gi|356576233|ref|XP_003556238.1|/0.0e+00/PREDICTED: phenylalanine ammonia-lyase 2 [Glycine max]
Glyma.04G087000	3.81044	0.000262232	0.00590582	Up	-	-	-	-	gi|356510055|ref|XP_003523756.1|/1.5e-158/PREDICTED: uncharacterized protein LOC100782614 [Glycine max]//gi|947113813|gb|KRH62115.1|/6.1e-135/hypothetical protein GLYMA_04G087000 [Glycine max]
Glyma.19G201500	3.80415	1.08361e-06	6.10978e-05	Up	-	-	-	-	gi|571559176|ref|XP_006604667.1|/2.3e-233/PREDICTED: uncharacterized protein LOC100794426 isoform X1 [Glycine max]
Glyma.10G140900	3.80308	9.21846e-07	5.27285e-05	Up	ko01110//Biosynthesis of secondary metabolites	GO:0005634//nucleus	GO:0003723//RNA binding;GO:0004004//ATP-dependent RNA helicase activity;GO:0005524//ATP binding;GO:0008270//zinc ion binding	GO:0010501//RNA secondary structure unwinding	gi|356534927|ref|XP_003536002.1|/0.0e+00/PREDICTED: DEAD-box ATP-dependent RNA helicase 3, chloroplastic-like [Glycine max]
Glyma.18G199700	3.79837	3.39304e-05	0.00112792	Up	-	-	-	-	gi|571547477|ref|XP_006602655.1|/1.0e-208/PREDICTED: cell wall protein RBR3 [Glycine max]//gi|571547477|ref|XP_006602655.1|/1.2e-212/PREDICTED: cell wall protein RBR3 [Glycine max]//gi|571547477|ref|XP_006602655.1|/1.5e-208/PREDICTED: cell wall protein RBR3 [Glycine max]
Glyma.19G033500	3.78934	0.000224388	0.00519144	Up	-	GO:0031225//anchored component of membrane	-	GO:0010215//cellulose microfibril organization;GO:0016049//cell growth	gi|571554060|ref|XP_006603925.1|/4.9e-262/PREDICTED: protein COBRA-like [Glycine max]//gi|571554060|ref|XP_006603925.1|/9.6e-280/PREDICTED: protein COBRA-like [Glycine max]
Glyma.08G028000	3.78702	6.52933e-05	0.00193134	Up	-	-	-	-	gi|571469672|ref|XP_006584792.1|/0.0e+00/PREDICTED: uncharacterized protein LOC100792062 [Glycine max]
Glyma.01G010500	3.78204	7.51619e-08	6.04798e-06	Up	ko04626//Plant-pathogen interaction	-	GO:0043531//ADP binding	GO:0006952//defense response	gi|351721361|ref|NP_001235671.1|/0.0e+00/NBS-LRR type disease resistance protein [Glycine max]
Glyma.05G212600	3.78033	0.00349002	0.0419571	Up	-	GO:0016021//integral component of membrane	-	GO:0009269//response to desiccation	gi|356513333|ref|XP_003525368.1|/1.3e-114/PREDICTED: uncharacterized protein LOC100781009 [Glycine max]
Glyma.06G318400	3.77383	0.000499496	0.00965536	Up	ko01100//Metabolic pathways;ko00500//Starch and sucrose metabolism	-	GO:0004805//trehalose-phosphatase activity;GO:0016757//transferase activity, transferring glycosyl groups	GO:0005992//trehalose biosynthetic process;GO:0016311//dephosphorylation	gi|571462885|ref|XP_006582414.1|/1.9e-232/PREDICTED: trehalose-phosphate phosphatase A-like [Glycine max]//gi|571462885|ref|XP_006582414.1|/2.0e-232/PREDICTED: trehalose-phosphate phosphatase A-like [Glycine max]//gi|571462885|ref|XP_006582414.1|/2.1e-232/PREDICTED: trehalose-phosphate phosphatase A-like [Glycine max]//gi|571462885|ref|XP_006582414.1|/2.3e-232/PREDICTED: trehalose-phosphate phosp…
Glyma.07G058400	3.77226	3.16225e-05	0.00106398	Up	-	GO:0016021//integral component of membrane	-	-	gi|947099460|gb|KRH47952.1|/0.0e+00/hypothetical protein GLYMA_07G058400 [Glycine max]
Glyma.03G224600	3.76953	9.57378e-05	0.0026212	Up	ko01100//Metabolic pathways;ko00500//Starch and sucrose metabolism;ko00040//Pentose and glucuronate interconversions	GO:0005576//extracellular region;GO:0005576//extracellular region	GO:0004650//polygalacturonase activity;GO:0004650//polygalacturonase activity	GO:0005975//carbohydrate metabolic process;GO:0005975//carbohydrate metabolic process;GO:0071555//cell wall organization;GO:0071555//cell wall organization	gi|359807069|ref|NP_001241086.1|/6.4e-275/uncharacterized protein LOC100817309 precursor [Glycine max]//gi|571443629|ref|XP_006576262.1|/2.2e-275/PREDICTED: uncharacterized protein LOC100817309 isoform X1 [Glycine max]//gi|947120093|gb|KRH68342.1|/3.9e-275/hypothetical protein GLYMA_03G224600 [Glycine max]
Glyma.05G053800	3.76543	0.000125838	0.00326994	Up	ko04145//Phagosome	-	-	-	gi|356514170|ref|XP_003525779.1|/1.5e-176/PREDICTED: AT-hook motif nuclear-localized protein 1-like [Glycine max]
Glyma.09G086200	3.76283	2.18608e-05	0.000792849	Up	-	-	-	-	gi|356530541|ref|XP_003533839.1|/4.6e-181/PREDICTED: p21-activated protein kinase-interacting protein 1-like [Glycine max]
Glyma.08G311600	3.75636	0.0019321	0.0272427	Up	ko01100//Metabolic pathways;ko01110//Biosynthesis of secondary metabolites;ko00940//Phenylpropanoid biosynthesis;ko00941//Flavonoid biosynthesis;ko00945//Stilbenoid, diarylheptanoid and gingerol biosynthesis	-	GO:0016747//transferase activity, transferring acyl groups other than amino-acyl groups	-	gi|356527018|ref|XP_003532111.1|/7.4e-261/PREDICTED: spermidine hydroxycinnamoyl transferase-like [Glycine max]
Glyma.19G149100	3.75304	9.35735e-10	1.2171e-07	Up	-	GO:0005794//Golgi apparatus;GO:0016021//integral component of membrane	GO:0016413//O-acetyltransferase activity	GO:0071554//cell wall organization or biogenesis	gi|356570522|ref|XP_003553434.1|/0.0e+00/PREDICTED: protein trichome birefringence [Glycine max]
Glyma.19G005700	3.7492	0.00207335	0.0287373	Up	-	GO:0005886//plasma membrane;GO:0009506//plasmodesma;GO:0016021//integral component of membrane	GO:0004674//protein serine/threonine kinase activity;GO:0004715//non-membrane spanning protein tyrosine kinase activity;GO:0005524//ATP binding	GO:0006952//defense response;GO:0018108//peptidyl-tyrosine phosphorylation	gi|356573321|ref|XP_003554810.1|/0.0e+00/PREDICTED: cysteine-rich receptor-like protein kinase 42 [Glycine max]
Glyma.03G175000	3.74917	3.19713e-05	0.00107116	Up	ko01100//Metabolic pathways;ko01110//Biosynthesis of secondary metabolites;ko00940//Phenylpropanoid biosynthesis	GO:0016021//integral component of membrane	-	-	gi|356505150|ref|XP_003521355.1|/2.0e-209/PREDICTED: protein GPR107-like [Glycine max]
Glyma.01G165300	3.748	0.000182963	0.00441371	Up	-	-	-	-	gi|356496631|ref|XP_003517169.1|/8.1e-80/PREDICTED: thiosulfate sulfurtransferase 18-like [Glycine max]
Glyma.12G012400	3.73854	0.00106078	0.0173515	Up	ko01100//Metabolic pathways;ko01110//Biosynthesis of secondary metabolites;ko04626//Plant-pathogen interaction;ko00220//Arginine biosynthesis;ko00330//Arginine and proline metabolism	GO:0005739//mitochondrion	GO:0003924//GTPase activity;GO:0004517//nitric-oxide synthase activity;GO:0005525//GTP binding	GO:0042254//ribosome biogenesis;GO:0055114//oxidation-reduction process	gi|356543000|ref|XP_003539951.1|/0.0e+00/PREDICTED: NO-associated protein 1, chloroplastic/mitochondrial-like isoform X1 [Glycine max]//gi|947075105|gb|KRH23945.1|/7.2e-268/hypothetical protein GLYMA_12G012400 [Glycine max]//gi|947075106|gb|KRH23946.1|/2.0e-270/hypothetical protein GLYMA_12G012400 [Glycine max]//gi|947075107|gb|KRH23947.1|/1.2e-246/hypothetical protein GLYMA_12G012400 [Glycine ma…
Glyma.09G239800	3.73821	6.53919e-05	0.00193305	Up	ko01100//Metabolic pathways;ko01110//Biosynthesis of secondary metabolites;ko00010//Glycolysis / Gluconeogenesis;ko00052//Galactose metabolism	-	GO:0004034//aldose 1-epimerase activity;GO:0030246//carbohydrate binding	GO:0019318//hexose metabolic process	gi|356531788|ref|XP_003534458.1|/4.7e-216/PREDICTED: aldose 1-epimerase-like [Glycine max]
Glyma.04G112500	3.73212	2.52634e-07	1.72821e-05	Up	-	GO:0016021//integral component of membrane	-	-	gi|734313713|gb|KHN01506.1|/3.5e-94/GPI-anchored protein LORELEI [Glycine soja]//gi|734313713|gb|KHN01506.1|/4.0e-94/GPI-anchored protein LORELEI [Glycine soja]
Glyma.05G166900	3.72826	5.47989e-07	3.31834e-05	Up	ko01100//Metabolic pathways	GO:0016021//integral component of membrane	GO:0004497//monooxygenase activity;GO:0005506//iron ion binding;GO:0016705//oxidoreductase activity, acting on paired donors, with incorporation or reduction of molecular oxygen;GO:0020037//heme binding	GO:0007275//multicellular organism development;GO:0010268//brassinosteroid homeostasis;GO:0016125//sterol metabolic process;GO:0016132//brassinosteroid biosynthetic process;GO:0055114//oxidation-reduction process	gi|356511023|ref|XP_003524231.1|/9.4e-286/PREDICTED: beta-amyrin 28-oxidase-like [Glycine max]
Glyma.19G095500	3.72784	0.000657109	0.0120449	Up	-	-	-	-	gi|947044951|gb|KRG94580.1|/1.5e-270/hypothetical protein GLYMA_19G095500 [Glycine max]
Glyma.14G090000	3.7258	7.95253e-08	6.32406e-06	Up	-	GO:0016021//integral component of membrane	-	-	gi|356552288|ref|XP_003544500.1|/0.0e+00/PREDICTED: probable xyloglucan glycosyltransferase 12 [Glycine max]//gi|947066323|gb|KRH15466.1|/0.0e+00/hypothetical protein GLYMA_14G090000 [Glycine max]
Glyma.11G230400	3.72488	2.14533e-05	0.000782254	Up	-	GO:0016021//integral component of membrane	GO:0004674//protein serine/threonine kinase activity;GO:0005524//ATP binding	GO:0006468//protein phosphorylation	gi|955351579|ref|XP_014619724.1|/9.6e-206/PREDICTED: putative serine/threonine-protein kinase-like protein CCR3 [Glycine max]
Glyma.11G056200	3.71874	0.00197131	0.0276642	Up	-	GO:0005634//nucleus	GO:0003700//transcription factor activity, sequence-specific DNA binding;GO:0043565//sequence-specific DNA binding	GO:0006355//regulation of transcription, DNA-templated	gi|356537612|ref|XP_003537320.1|/3.3e-151/PREDICTED: heat shock factor protein HSF24-like [Glycine max]
Glyma.09G147200	3.71755	0.00261469	0.0341492	Up	-	GO:0005634//nucleus	GO:0003677//DNA binding;GO:0003700//transcription factor activity, sequence-specific DNA binding	GO:0006355//regulation of transcription, DNA-templated	gi|947089951|gb|KRH38616.1|/8.2e-151/hypothetical protein GLYMA_09G147200 [Glycine max]
Glyma.17G059100	3.71731	6.72487e-08	5.56207e-06	Up	ko04712//Circadian rhythm - plant	-	-	-	gi|356562078|ref|XP_003549301.1|/5.4e-201/PREDICTED: protein CHLOROPLAST IMPORT APPARATUS 2 [Glycine max]//gi|947053326|gb|KRH02779.1|/1.5e-196/hypothetical protein GLYMA_17G059100 [Glycine max]//gi|947053326|gb|KRH02779.1|/1.7e-196/hypothetical protein GLYMA_17G059100 [Glycine max]
Glyma.09G189700	3.70976	0.000553406	0.0104715	Up	-	GO:0016021//integral component of membrane	-	-	gi|734430858|gb|KHN45656.1|/3.2e-26/Arabinogalactan peptide 22 [Glycine soja]
Glyma.17G222300	3.70896	0.00333384	0.0406143	Up	ko04626//Plant-pathogen interaction	-	GO:0003700//transcription factor activity, sequence-specific DNA binding;GO:0043565//sequence-specific DNA binding	GO:0006355//regulation of transcription, DNA-templated	gi|571538819|ref|XP_006601212.1|/8.8e-176/PREDICTED: probable WRKY transcription factor 40 isoform X1 [Glycine max]
Glyma.16G211700	3.70016	0.000344279	0.00726751	Up	-	-	GO:0004866//endopeptidase inhibitor activity;GO:0008233//peptidase activity	GO:0010951//negative regulation of endopeptidase activity	gi|351722301|ref|NP_001237751.1|/4.9e-127/Kunitz trypsin protease inhibitor-like precursor [Glycine max]
Glyma.15G272600	3.69792	0.000961775	0.0160982	Up	-	-	-	-	gi|593696738|ref|XP_007148851.1|/1.2e-15/hypothetical protein PHAVU_005G019500g [Phaseolus vulgaris]
Glyma.13G165300	3.69675	7.16294e-08	5.84297e-06	Up	-	-	GO:0004722//protein serine/threonine phosphatase activity;GO:0046872//metal ion binding	GO:0006470//protein dephosphorylation	gi|356548559|ref|XP_003542668.1|/3.3e-224/PREDICTED: probable protein phosphatase 2C 27 [Glycine max]//gi|356548559|ref|XP_003542668.1|/5.6e-187/PREDICTED: probable protein phosphatase 2C 27 [Glycine max]
Glyma.06G011700	3.69633	2.45673e-11	4.53826e-09	Up	ko01100//Metabolic pathways;ko01110//Biosynthesis of secondary metabolites;ko00500//Starch and sucrose metabolism;ko00520//Amino sugar and nucleotide sugar metabolism	GO:0009507//chloroplast	GO:0005524//ATP binding;GO:0008878//glucose-1-phosphate adenylyltransferase activity	GO:0005978//glycogen biosynthetic process;GO:0019252//starch biosynthetic process	gi|356517038|ref|XP_003527197.1|/8.6e-304/PREDICTED: glucose-1-phosphate adenylyltransferase large subunit 1-like isoform X1 [Glycine max]
Glyma.17G018200	3.69543	3.59688e-10	5.12799e-08	Up	ko01100//Metabolic pathways;ko01110//Biosynthesis of secondary metabolites	-	GO:0016787//hydrolase activity	-	gi|356563644|ref|XP_003550071.1|/8.4e-136/PREDICTED: endo-1,3;1,4-beta-D-glucanase [Glycine max]
Glyma.15G177900	3.69474	0.000436953	0.00869784	Up	-	-	GO:0004672//protein kinase activity;GO:0005524//ATP binding	GO:0006468//protein phosphorylation	gi|356558419|ref|XP_003547504.1|/4.7e-232/PREDICTED: serine/threonine-protein kinase At5g01020-like [Glycine max]
Glyma.19G202600	3.69178	0.000189922	0.00454691	Up	-	-	-	-	gi|356572682|ref|XP_003554495.1|/6.3e-303/PREDICTED: F-box protein At5g06550-like [Glycine max]
Glyma.11G031200	3.68833	0.000423832	0.00850081	Up	ko01100//Metabolic pathways;ko00230//Purine metabolism	GO:0005737//cytoplasm;GO:0016020//membrane;GO:0016021//integral component of membrane	GO:0003999//adenine phosphoribosyltransferase activity;GO:0016740//transferase activity	GO:0006168//adenine salvage;GO:0009116//nucleoside metabolic process;GO:0055086//nucleobase-containing small molecule metabolic process;GO:1901564	gi|593788594|ref|XP_007157336.1|/3.8e-104/hypothetical protein PHAVU_002G061600g [Phaseolus vulgaris]//gi|593788594|ref|XP_007157336.1|/3.9e-95/hypothetical protein PHAVU_002G061600g [Phaseolus vulgaris]
Glyma.11G166500	3.68353	0.00107087	0.0174767	Up	-	GO:0016021//integral component of membrane	GO:0015171//amino acid transmembrane transporter activity	GO:0003333//amino acid transmembrane transport	gi|955350794|ref|XP_014619578.1|/1.4e-174/PREDICTED: vacuolar amino acid transporter 1-like [Glycine max]//gi|955350794|ref|XP_014619578.1|/7.9e-212/PREDICTED: vacuolar amino acid transporter 1-like [Glycine max]
Glyma.09G275000	3.68206	0.000339112	0.00718079	Up	-	GO:0005737//cytoplasm;GO:0005737//cytoplasm	GO:0003746//translation elongation factor activity;GO:0003746//translation elongation factor activity	GO:0006414//translational elongation;GO:0006414//translational elongation	gi|734396187|gb|KHN29506.1|/2.9e-127/Elongation factor P [Glycine soja]//gi|947092073|gb|KRH40738.1|/7.4e-105/hypothetical protein GLYMA_09G275000 [Glycine max]
Glyma.06G069300	3.68014	1.06941e-10	1.698e-08	Up	-	GO:0016021//integral component of membrane	-	-	gi|571459273|ref|XP_006581361.1|/6.2e-186/PREDICTED: probable sugar phosphate/phosphate translocator At5g25400 [Glycine max]//gi|571459273|ref|XP_006581361.1|/6.9e-186/PREDICTED: probable sugar phosphate/phosphate translocator At5g25400 [Glycine max]
Glyma.05G046300	3.67569	4.4022e-11	7.49084e-09	Up	ko01100//Metabolic pathways;ko01110//Biosynthesis of secondary metabolites;ko00230//Purine metabolism	-	GO:0004017//adenylate kinase activity;GO:0005524//ATP binding	GO:0046939//nucleotide phosphorylation	gi|356513991|ref|XP_003525691.1|/7.6e-135/PREDICTED: adenylate kinase 4 [Glycine max]//gi|947108884|gb|KRH57210.1|/2.5e-126/hypothetical protein GLYMA_05G046300 [Glycine max]
Glyma.08G273400	3.67287	3.1381e-09	3.59858e-07	Up	-	-	GO:0046872//metal ion binding	-	gi|955333277|ref|XP_006586506.2|/1.9e-305/PREDICTED: uncharacterized protein LOC100779269 [Glycine max]
Glyma.13G311000	3.66951	8.53158e-07	4.90359e-05	Up	-	-	-	-	gi|356550040|ref|XP_003543398.1|/6.6e-247/PREDICTED: fasciclin-like arabinogalactan protein 15 [Glycine max]//gi|356550040|ref|XP_003543398.1|/6.7e-247/PREDICTED: fasciclin-like arabinogalactan protein 15 [Glycine max]//gi|356550040|ref|XP_003543398.1|/7.2e-247/PREDICTED: fasciclin-like arabinogalactan protein 15 [Glycine max]
Glyma.04G007400	3.66372	1.5569e-09	1.9507e-07	Up	-	GO:0005829//cytosol	GO:0017150//tRNA dihydrouridine synthase activity;GO:0046872//metal ion binding;GO:0050660//flavin adenine dinucleotide binding	GO:0002943//tRNA dihydrouridine synthesis;GO:0055114//oxidation-reduction process	gi|356508136|ref|XP_003522816.1|/0.0e+00/PREDICTED: tRNA-dihydrouridine(47) synthase [NAD(P)(+)]-like isoform X2 [Glycine max]
Glyma.15G250500	3.66355	1.52674e-13	4.50192e-11	Up	ko03018//RNA degradation	GO:0005737//cytoplasm	GO:0005524//ATP binding	GO:0042026//protein refolding	gi|356556926|ref|XP_003546771.1|/0.0e+00/PREDICTED: ruBisCO large subunit-binding protein subunit beta, chloroplastic [Glycine max]
Glyma.19G072000	3.65712	2.42482e-09	2.87078e-07	Up	ko01100//Metabolic pathways;ko00380//Tryptophan metabolism	GO:0005742//mitochondrial outer membrane translocase complex;GO:0016021//integral component of membrane	-	GO:0045040//protein import into mitochondrial outer membrane	gi|351725247|ref|NP_001235550.1|/1.4e-95/uncharacterized protein LOC100499753 [Glycine max]
Glyma.04G205100	3.65659	2.30077e-06	0.000118213	Up	ko04626//Plant-pathogen interaction	-	GO:0003677//DNA binding	-	gi|734400134|gb|KHN31220.1|/2.6e-154/Myb-related protein 308 [Glycine soja]//gi|947115628|gb|KRH63930.1|/7.3e-138/hypothetical protein GLYMA_04G205100 [Glycine max]
Glyma.04G190800	3.65356	2.10049e-06	0.000108628	Up	-	-	GO:0008113//peptide-methionine (S)-S-oxide reductase activity	GO:0006979//response to oxidative stress;GO:0030091//protein repair;GO:0055114//oxidation-reduction process	gi|351720861|ref|NP_001238470.1|/3.7e-113/uncharacterized protein LOC100527085 [Glycine max]//gi|351720861|ref|NP_001238470.1|/4.7e-113/uncharacterized protein LOC100527085 [Glycine max]
Glyma.02G041900	3.65299	2.56248e-07	1.75042e-05	Up	ko01100//Metabolic pathways;ko01230//Biosynthesis of amino acids;ko01200//Carbon metabolism;ko00260//Glycine, serine and threonine metabolism;ko00750//Vitamin B6 metabolism	-	GO:0004648//O-phospho-L-serine:2-oxoglutarate aminotransferase activity	GO:0006564//L-serine biosynthetic process	gi|356502442|ref|XP_003520028.1|/1.4e-249/PREDICTED: phosphoserine aminotransferase 2, chloroplastic-like [Glycine max]
Glyma.01G222700	3.65122	3.35212e-11	5.93814e-09	Up	ko04626//Plant-pathogen interaction	GO:0016021//integral component of membrane	GO:0004601//peroxidase activity;GO:0005509//calcium ion binding;GO:0050664//oxidoreductase activity, acting on NAD(P)H, oxygen as acceptor	GO:0055114//oxidation-reduction process;GO:0098869//cellular oxidant detoxification	gi|356497271|ref|XP_003517484.1|/0.0e+00/PREDICTED: respiratory burst oxidase homolog protein A-like [Glycine max]
Glyma.17G069200	3.64798	4.87745e-09	5.34774e-07	Up	ko01100//Metabolic pathways;ko01110//Biosynthesis of secondary metabolites;ko01230//Biosynthesis of amino acids;ko01200//Carbon metabolism;ko00010//Glycolysis / Gluconeogenesis;ko00710//Carbon fixation in photosynthetic organisms;ko00030//Pentose phosphate pathway;ko00051//Fructose and mannose metabolism	GO:0005886//plasma membrane;GO:0016021//integral component of membrane	GO:0022857//transmembrane transporter activity	GO:0055085//transmembrane transport	gi|955381490|ref|XP_014625638.1|/8.5e-166/PREDICTED: WAT1-related protein At4g28040-like [Glycine max]
Glyma.15G202100	3.64726	0.00228334	0.0308924	Up	-	-	-	-	gi|356556579|ref|XP_003546602.1|/2.0e-78/PREDICTED: uncharacterized protein LOC100815807 [Glycine max]//gi|356556579|ref|XP_003546602.1|/3.8e-78/PREDICTED: uncharacterized protein LOC100815807 [Glycine max]
Glyma.07G009600	3.64291	0.0014574	0.0221338	Up	ko03018//RNA degradation	GO:0005737//cytoplasm	GO:0005524//ATP binding	GO:0042026//protein refolding	gi|571464281|ref|XP_006583012.1|/0.0e+00/PREDICTED: chaperonin CPN60-like 2, mitochondrial [Glycine max]
Glyma.07G243100	3.63904	0.000731531	0.0131302	Up	ko04144//Endocytosis	-	-	-	gi|356521811|ref|XP_003529544.1|/9.3e-09/PREDICTED: leucine-rich repeat extensin-like protein 1 [Glycine max]
Glyma.18G273100	3.63502	0.00266294	0.034523	Up	-	-	GO:0004672//protein kinase activity;GO:0005524//ATP binding	GO:0006468//protein phosphorylation	gi|351723221|ref|NP_001238551.1|/8.0e-207/serine-threonine kinase [Glycine max]//gi|351723221|ref|NP_001238551.1|/8.9e-207/serine-threonine kinase [Glycine max]//gi|947051844|gb|KRH01373.1|/1.0e-188/hypothetical protein GLYMA_18G273100 [Glycine max]//gi|947051844|gb|KRH01373.1|/9.2e-189/hypothetical protein GLYMA_18G273100 [Glycine max]
Glyma.13G050600	3.63394	9.91536e-05	0.0027007	Up	ko00500//Starch and sucrose metabolism;ko00520//Amino sugar and nucleotide sugar metabolism	GO:0000139//Golgi membrane;GO:0016021//integral component of membrane	GO:0047262//polygalacturonate 4-alpha-galacturonosyltransferase activity	GO:0045489//pectin biosynthetic process;GO:0071555//cell wall organization	gi|955356244|ref|XP_006593710.2|/0.0e+00/PREDICTED: probable galacturonosyltransferase 9 [Glycine max]
Glyma.09G177000	3.63377	1.66375e-11	3.23716e-09	Up	ko01100//Metabolic pathways;ko00590//Arachidonic acid metabolism	GO:0005623//cell;GO:0016021//integral component of membrane	GO:0009055//electron carrier activity;GO:0015035//protein disulfide oxidoreductase activity	GO:0045454//cell redox homeostasis;GO:0055114//oxidation-reduction process	gi|356531154|ref|XP_003534143.1|/7.6e-176/PREDICTED: prostaglandin E synthase 2-like [Glycine max]//gi|947090418|gb|KRH39083.1|/3.7e-175/hypothetical protein GLYMA_09G177000 [Glycine max]
Glyma.04G107900	3.63218	2.3949e-06	0.000121993	Up	-	-	-	GO:0006950//response to stress	gi|734361587|gb|KHN15657.1|/2.4e-87/Universal stress protein A-like protein [Glycine soja]//gi|947114126|gb|KRH62428.1|/2.9e-88/hypothetical protein GLYMA_04G107900 [Glycine max]
Glyma.12G216300	3.62819	1.54996e-07	1.13033e-05	Up	-	GO:0009705//plant-type vacuole membrane;GO:0016021//integral component of membrane	GO:0022891//substrate-specific transmembrane transporter activity	GO:0055085//transmembrane transport	gi|947078292|gb|KRH27132.1|/5.9e-291/hypothetical protein GLYMA_12G216300 [Glycine max]//gi|955355419|ref|XP_014620566.1|/9.2e-185/PREDICTED: organic cation/carnitine transporter 4-like [Glycine max]
Glyma.02G189700	3.6217	0.00315805	0.0391663	Up	-	-	GO:0003676//nucleic acid binding	-	gi|947123862|gb|KRH72068.1|/5.6e-61/hypothetical protein GLYMA_02G189700 [Glycine max]//gi|947123862|gb|KRH72068.1|/9.5e-58/hypothetical protein GLYMA_02G189700 [Glycine max]//gi|947123862|gb|KRH72068.1|/9.6e-58/hypothetical protein GLYMA_02G189700 [Glycine max]
Glyma.10G178400	3.62011	8.08238e-05	0.00229905	Up	ko04626//Plant-pathogen interaction	-	GO:0005509//calcium ion binding	-	gi|351726666|ref|NP_001237902.1|/6.2e-51/calmodulin [Glycine max]
Glyma.04G135300	3.61634	2.90816e-05	0.0010016	Up	-	GO:0005737//cytoplasm	GO:0015035//protein disulfide oxidoreductase activity;GO:0016671//oxidoreductase activity, acting on a sulfur group of donors, disulfide as acceptor	GO:0000103//sulfate assimilation;GO:0006457//protein folding;GO:0006662//glycerol ether metabolic process;GO:0034599//cellular response to oxidative stress;GO:0045454//cell redox homeostasis;GO:0055114//oxidation-reduction process	gi|356508306|ref|XP_003522899.1|/6.9e-97/PREDICTED: thioredoxin-like protein CITRX, chloroplastic [Glycine max]//gi|947114526|gb|KRH62828.1|/6.6e-66/hypothetical protein GLYMA_04G135300 [Glycine max]
Glyma.14G162300	3.616	2.85887e-07	1.91162e-05	Up	ko01100//Metabolic pathways;ko01110//Biosynthesis of secondary metabolites;ko01230//Biosynthesis of amino acids;ko00250//Alanine, aspartate and glutamate metabolism;ko00910//Nitrogen metabolism	GO:0005737//cytoplasm	GO:0004355//glutamate synthase (NADPH) activity;GO:0005506//iron ion binding;GO:0010181//FMN binding;GO:0016040//glutamate synthase (NADH) activity;GO:0050660//flavin adenine dinucleotide binding;GO:0051536//iron-sulfur cluster binding	GO:0006537//glutamate biosynthetic process;GO:0019676//ammonia assimilation cycle;GO:0055114//oxidation-reduction process	gi|947067417|gb|KRH16560.1|/0.0e+00/hypothetical protein GLYMA_14G162300 [Glycine max]
Glyma.04G248700	3.61284	0.000522751	0.0100071	Up	-	-	GO:0004190//aspartic-type endopeptidase activity	GO:0006508//proteolysis;GO:0030163//protein catabolic process	gi|734433812|gb|KHN47011.1|/1.3e-250/Aspartic proteinase Asp1 [Glycine soja]
Glyma.17G149900	3.61102	9.15924e-08	7.17549e-06	Up	-	-	GO:0004674//protein serine/threonine kinase activity;GO:0005524//ATP binding	GO:0006468//protein phosphorylation	gi|571536651|ref|XP_006600867.1|/1.5e-216/PREDICTED: probable receptor-like protein kinase At5g47070 [Glycine max]//gi|571536651|ref|XP_006600867.1|/1.8e-216/PREDICTED: probable receptor-like protein kinase At5g47070 [Glycine max]
Glyma.11G203000	3.60909	0.00128321	0.0200726	Up	ko04145//Phagosome;ko04130//SNARE interactions in vesicular transport	GO:0016021//integral component of membrane	-	-	gi|356539742|ref|XP_003538353.1|/7.6e-125/PREDICTED: protein YLS9-like [Glycine max]
Glyma.08G021200	3.60047	1.20058e-10	1.88111e-08	Up	ko04712//Circadian rhythm - plant	-	-	-	gi|571469558|ref|XP_006584752.1|/0.0e+00/PREDICTED: protein SPA1-RELATED 2-like isoform X1 [Glycine max]
Glyma.09G188700	3.60037	0.00192616	0.0271994	Up	-	GO:0016021//integral component of membrane	GO:0008271//secondary active sulfate transmembrane transporter activity	GO:1902358//sulfate transmembrane transport	gi|734430867|gb|KHN45665.1|/0.0e+00/Putative sulfate transporter 3.5 [Glycine soja]
Glyma.14G046700	3.5975	8.98367e-05	0.00248533	Up	-	-	-	-	gi|351722659|ref|NP_001235716.1|/3.9e-80/uncharacterized protein LOC100526901 [Glycine max]
Glyma.09G271500	3.59234	0.00267899	0.0346553	Up	-	GO:0016021//integral component of membrane	-	-	gi|571479569|ref|XP_006587898.1|/1.0e-154/PREDICTED: uncharacterized protein LOC100808700 [Glycine max]
Glyma.04G208500	3.58109	0.000913694	0.0155257	Up	ko01100//Metabolic pathways;ko00052//Galactose metabolism;ko00511//Other glycan degradation;ko00600//Sphingolipid metabolism;ko00531//Glycosaminoglycan degradation;ko00604//Glycosphingolipid biosynthesis - ganglio series	-	GO:0004565//beta-galactosidase activity;GO:0030246//carbohydrate binding	GO:0005975//carbohydrate metabolic process	gi|356508931|ref|XP_003523206.1|/0.0e+00/PREDICTED: beta-galactosidase 10 [Glycine max]
Glyma.04G190700	3.58017	6.40011e-06	0.000283967	Up	-	GO:0005615//extracellular space;GO:0005764//lysosome	GO:0004197//cysteine-type endopeptidase activity	GO:0051603//proteolysis involved in cellular protein catabolic process	gi|947115367|gb|KRH63669.1|/1.3e-212/hypothetical protein GLYMA_04G190700 [Glycine max]
Glyma.19G162100	3.57254	0.0011202	0.0181382	Up	ko00073//Cutin, suberine and wax biosynthesis	GO:0016021//integral component of membrane	GO:0004497//monooxygenase activity;GO:0005506//iron ion binding;GO:0016705//oxidoreductase activity, acting on paired donors, with incorporation or reduction of molecular oxygen;GO:0020037//heme binding	GO:0055114//oxidation-reduction process	gi|356570622|ref|XP_003553484.1|/5.6e-278/PREDICTED: cytochrome P450 94A1-like [Glycine max]
Glyma.10G209800	3.57043	1.24713e-05	0.000497125	Up	ko01100//Metabolic pathways;ko01110//Biosynthesis of secondary metabolites;ko00940//Phenylpropanoid biosynthesis;ko00360//Phenylalanine metabolism	GO:0005737//cytoplasm	GO:0045548//phenylalanine ammonia-lyase activity	GO:0006559//L-phenylalanine catabolic process;GO:0009800//cinnamic acid biosynthetic process	gi|571483994|ref|XP_006589419.1|/0.0e+00/PREDICTED: phenylalanine ammonia-lyase 2-like isoform X2 [Glycine max]
Glyma.16G024000	3.56689	0.000255641	0.00578281	Up	-	-	GO:0004190//aspartic-type endopeptidase activity	GO:0006508//proteolysis;GO:0030163//protein catabolic process	gi|955377136|ref|XP_014624700.1|/2.4e-278/PREDICTED: protein ASPARTIC PROTEASE IN GUARD CELL 1-like [Glycine max]
Glyma.11G187500	3.56641	1.20615e-07	9.10362e-06	Up	ko04144//Endocytosis	-	-	-	gi|356541422|ref|XP_003539176.1|/3.3e-174/PREDICTED: MAR-binding filament-like protein 1 isoform X1 [Glycine max]//gi|571488998|ref|XP_006591089.1|/6.6e-175/PREDICTED: MAR-binding filament-like protein 1 isoform X2 [Glycine max]
Glyma.13G150400	3.56427	2.90648e-05	0.0010016	Up	-	-	GO:0005544//calcium-dependent phospholipid binding	GO:0060548//negative regulation of cell death	gi|356546046|ref|XP_003541443.1|/1.3e-153/PREDICTED: protein BONZAI 1-like isoform X1 [Glycine max]
Glyma.11G022100	3.56237	0.00376954	0.044267	Up	-	GO:0016021//integral component of membrane	-	-	gi|571486916|ref|XP_003538307.2|/7.3e-304/PREDICTED: uncharacterized protein LOC100801504 [Glycine max]
Glyma.20G097700	3.55832	0.000271082	0.0060483	Up	-	GO:0005759//mitochondrial matrix	GO:0003697//single-stranded DNA binding;GO:0004176//ATP-dependent peptidase activity;GO:0004252//serine-type endopeptidase activity;GO:0005524//ATP binding;GO:0043565//sequence-specific DNA binding;GO:0070361//mitochondrial light strand promoter anti-sense binding	GO:0006515//misfolded or incompletely synthesized protein catabolic process;GO:0034599//cellular response to oxidative stress;GO:0051131//chaperone-mediated protein complex assembly;GO:0070407//oxidation-dependent protein catabolic process;GO:0090296//regulation of mitochondrial DNA replication	gi|571565779|ref|XP_003555805.2|/0.0e+00/PREDICTED: lon protease homolog 1, mitochondrial-like [Glycine max]
Glyma.03G027400	3.55814	3.49588e-09	3.96102e-07	Up	ko01100//Metabolic pathways;ko01110//Biosynthesis of secondary metabolites;ko01230//Biosynthesis of amino acids;ko00400//Phenylalanine, tyrosine and tryptophan biosynthesis	GO:0005737//cytoplasm	GO:0003866//3-phosphoshikimate 1-carboxyvinyltransferase activity	GO:0009073//aromatic amino acid family biosynthetic process;GO:0009423//chorismate biosynthetic process	gi|356506164|ref|XP_003521857.1|/1.6e-300/PREDICTED: 3-phosphoshikimate 1-carboxyvinyltransferase 2 [Glycine max]
Glyma.04G174800	3.55507	7.38393e-06	0.000321313	Up	ko00190//Oxidative phosphorylation	GO:0005887//integral component of plasma membrane;GO:0043231//intracellular membrane-bounded organelle	GO:0005524//ATP binding;GO:0008553//hydrogen-exporting ATPase activity, phosphorylative mechanism;GO:0046872//metal ion binding	GO:0006754//ATP biosynthetic process;GO:0051453//regulation of intracellular pH;GO:1902600//hydrogen ion transmembrane transport	gi|356508600|ref|XP_003523043.1|/0.0e+00/PREDICTED: ATPase 11, plasma membrane-type [Glycine max]
Glyma.08G113900	3.55338	0.0014321	0.0218861	Up	-	GO:0046658//anchored component of plasma membrane	GO:0004553//hydrolase activity, hydrolyzing O-glycosyl compounds;GO:0030247//polysaccharide binding	GO:0005975//carbohydrate metabolic process	gi|356525258|ref|XP_003531243.1|/1.6e-281/PREDICTED: glucan endo-1,3-beta-glucosidase 4-like [Glycine max]
Glyma.20G204100	3.55258	2.63909e-05	0.000928769	Up	-	GO:0005887//integral component of plasma membrane	GO:0005315//inorganic phosphate transmembrane transporter activity;GO:0022891//substrate-specific transmembrane transporter activity	GO:0006817//phosphate ion transport;GO:0055085//transmembrane transport	gi|359806250|ref|NP_001240957.1|/1.1e-300/inorganic phosphate transporter 1-4-like [Glycine max]
Glyma.06G067000	3.54797	3.60038e-06	0.000173179	Up	ko04144//Endocytosis	-	GO:0003899//DNA-directed 5'-3' RNA polymerase activity	GO:0032774//RNA biosynthetic process	gi|356515327|ref|XP_003526352.1|/1.3e-38/PREDICTED: lipid transfer protein EARLI 1-like [Glycine max]
Glyma.06G217400	3.54328	6.3493e-09	6.74346e-07	Up	-	-	GO:0003677//DNA binding;GO:0003899//DNA-directed 5'-3' RNA polymerase activity	GO:0006351//transcription, DNA-templated	gi|356514404|ref|XP_003525896.1|/0.0e+00/PREDICTED: DNA-directed RNA polymerase 3B, chloroplastic-like [Glycine max]//gi|947106514|gb|KRH54897.1|/0.0e+00/hypothetical protein GLYMA_06G217400 [Glycine max]//gi|947106515|gb|KRH54898.1|/0.0e+00/hypothetical protein GLYMA_06G217400 [Glycine max]
Glyma.08G009400	3.53952	0.000434879	0.00866382	Up	-	-	GO:0004674//protein serine/threonine kinase activity;GO:0004693//cyclin-dependent protein serine/threonine kinase activity;GO:0005524//ATP binding	GO:0006468//protein phosphorylation;GO:0051726//regulation of cell cycle	gi|356527598|ref|XP_003532395.1|/0.0e+00/PREDICTED: probable serine/threonine-protein kinase At1g54610 [Glycine max]//gi|947092504|gb|KRH41089.1|/0.0e+00/hypothetical protein GLYMA_08G009400 [Glycine max]//gi|947092506|gb|KRH41091.1|/1.2e-218/hypothetical protein GLYMA_08G009400 [Glycine max]
Glyma.01G106100	3.53925	3.17338e-06	0.000155476	Up	ko00480//Glutathione metabolism	GO:0005737//cytoplasm	GO:0004364//glutathione transferase activity	GO:0006749//glutathione metabolic process;GO:0009407//toxin catabolic process	gi|571433234|ref|XP_006572808.1|/1.1e-129/PREDICTED: uncharacterized protein LOC100306119 isoform X1 [Glycine max]
Glyma.09G270000	3.53799	0.00405078	0.046508	Up	ko04075//Plant hormone signal transduction	GO:0005634//nucleus	GO:0003700//transcription factor activity, sequence-specific DNA binding;GO:0043565//sequence-specific DNA binding	GO:0006355//regulation of transcription, DNA-templated;GO:0008356//asymmetric cell division;GO:0009630//gravitropism;GO:0009956//radial pattern formation;GO:0048366//leaf development;GO:0051457//maintenance of protein location in nucleus;GO:0090610//bundle sheath cell fate specification	gi|356530141|ref|XP_003533642.1|/0.0e+00/PREDICTED: protein SCARECROW-like [Glycine max]
Glyma.02G113900	3.53375	0.000322062	0.006906	Up	-	-	-	-	gi|571437995|ref|XP_006574425.1|/4.5e-41/PREDICTED: uncharacterized protein LOC100795610 isoform X1 [Glycine max]
Glyma.11G248400	3.53373	8.13912e-07	4.72955e-05	Up	-	GO:0016021//integral component of membrane	GO:0004497//monooxygenase activity;GO:0071949//FAD binding	GO:0044550//secondary metabolite biosynthetic process;GO:0055114//oxidation-reduction process	gi|571490350|ref|XP_006591464.1|/0.0e+00/PREDICTED: 2,4-dichlorophenol 6-monooxygenase-like isoform X1 [Glycine max]
Glyma.16G025700	3.5325	1.27313e-09	1.60749e-07	Up	-	-	GO:0003676//nucleic acid binding;GO:0004004//ATP-dependent RNA helicase activity;GO:0005524//ATP binding	GO:0010501//RNA secondary structure unwinding	gi|356560282|ref|XP_003548422.1|/0.0e+00/PREDICTED: DEAD-box ATP-dependent RNA helicase 31-like isoform X1 [Glycine max]
Glyma.08G081600	3.52991	3.39506e-05	0.00112792	Up	-	-	GO:0008171//O-methyltransferase activity;GO:0008173//RNA methyltransferase activity	GO:0001510//RNA methylation	gi|356528106|ref|XP_003532646.1|/0.0e+00/PREDICTED: small RNA 2'-O-methyltransferase-like [Glycine max]
Glyma.07G266000	3.52822	1.01857e-07	7.92728e-06	Up	-	-	GO:0004869//cysteine-type endopeptidase inhibitor activity	GO:0010951//negative regulation of endopeptidase activity	gi|356522053|ref|XP_003529664.1|/1.7e-60/PREDICTED: cysteine proteinase inhibitor 5 [Glycine max]
Glyma.07G140700	3.52779	5.56606e-05	0.00168849	Up	ko00480//Glutathione metabolism	GO:0005737//cytoplasm	GO:0004364//glutathione transferase activity	GO:0006749//glutathione metabolic process;GO:0009407//toxin catabolic process	gi|947100732|gb|KRH49224.1|/4.1e-127/hypothetical protein GLYMA_07G140700 [Glycine max]
Glyma.17G166100	3.51567	0.000383353	0.00784808	Up	ko00511//Other glycan degradation	GO:0016021//integral component of membrane;GO:0016021//integral component of membrane	GO:0016788//hydrolase activity, acting on ester bonds;GO:0016788//hydrolase activity, acting on ester bonds	-	gi|947055054|gb|KRH04507.1|/1.2e-230/hypothetical protein GLYMA_17G166100 [Glycine max]//gi|947055054|gb|KRH04507.1|/1.4e-222/hypothetical protein GLYMA_17G166100 [Glycine max]//gi|955377573|ref|XP_014624793.1|/2.7e-181/PREDICTED: uncharacterized protein LOC100780915 isoform X1 [Glycine max]
Glyma.09G154900	3.51342	2.95128e-05	0.00101164	Up	ko01100//Metabolic pathways;ko01110//Biosynthesis of secondary metabolites;ko00500//Starch and sucrose metabolism	-	GO:0003723//RNA binding	-	gi|356529350|ref|XP_003533257.1|/1.3e-243/PREDICTED: APO protein 1, chloroplastic-like [Glycine max]//gi|356529350|ref|XP_003533257.1|/1.7e-243/PREDICTED: APO protein 1, chloroplastic-like [Glycine max]//gi|947090073|gb|KRH38738.1|/1.2e-273/hypothetical protein GLYMA_09G154900 [Glycine max]//gi|947090073|gb|KRH38738.1|/3.2e-274/hypothetical protein GLYMA_09G154900 [Glycine max]//gi|947090073|gb|K…
Glyma.09G157400	3.51159	0.000564606	0.010641	Up	-	-	-	-	gi|356529368|ref|XP_003533266.1|/6.9e-149/PREDICTED: pentatricopeptide repeat-containing protein At2g40240, mitochondrial-like [Glycine max]
Glyma.16G115500	3.50661	0.000761409	0.013493	Up	-	GO:0016021//integral component of membrane	-	GO:0055085//transmembrane transport	gi|571527551|ref|XP_006599267.1|/3.2e-228/PREDICTED: uncharacterized transporter C5D6.04-like isoform X1 [Glycine max]//gi|571527551|ref|XP_006599267.1|/3.3e-228/PREDICTED: uncharacterized transporter C5D6.04-like isoform X1 [Glycine max]//gi|571527551|ref|XP_006599267.1|/4.5e-228/PREDICTED: uncharacterized transporter C5D6.04-like isoform X1 [Glycine max]//gi|947058454|gb|KRH07860.1|/3.3e-165/hy…
Glyma.06G172400	3.50631	1.68514e-09	2.09979e-07	Up	-	-	GO:0003676//nucleic acid binding	-	gi|356516583|ref|XP_003526973.1|/0.0e+00/PREDICTED: protein PLASTID TRANSCRIPTIONALLY ACTIVE 10 isoform X1 [Glycine max]//gi|947105841|gb|KRH54224.1|/2.5e-253/hypothetical protein GLYMA_06G172400 [Glycine max]
Glyma.06G234500	3.50314	3.33899e-05	0.00111241	Up	-	-	GO:0008270//zinc ion binding;GO:0016874//ligase activity	-	gi|955322879|ref|XP_006580943.2|/1.3e-138/PREDICTED: uncharacterized protein LOC100500299 isoform X1 [Glycine max]//gi|955322879|ref|XP_006580943.2|/1.4e-138/PREDICTED: uncharacterized protein LOC100500299 isoform X1 [Glycine max]
Glyma.12G178200	3.49807	0.00110822	0.0179688	Up	-	-	-	-	gi|356541952|ref|XP_003539436.1|/5.7e-103/PREDICTED: arp2/3 complex-activating protein rickA-like [Glycine max]
Glyma.12G053700	3.49752	1.46606e-05	0.000570971	Up	-	-	-	-	gi|955352917|ref|XP_014620002.1|/9.4e-74/PREDICTED: uncharacterized protein LOC100797825 [Glycine max]
Glyma.17G104600	3.49619	9.53335e-05	0.00261314	Up	-	-	-	-	gi|351725341|ref|NP_001236833.1|/9.5e-59/uncharacterized protein LOC100306310 [Glycine max]
Glyma.04G222400	3.49547	3.11877e-10	4.52794e-08	Up	ko01100//Metabolic pathways;ko01110//Biosynthesis of secondary metabolites;ko00941//Flavonoid biosynthesis	-	GO:0045430//chalcone isomerase activity	GO:0009813//flavonoid biosynthetic process	gi|571448516|ref|XP_006577878.1|/1.5e-108/PREDICTED: chalcone isomerase 4B isoform X1 [Glycine max]
Glyma.08G070300	3.49364	2.74275e-07	1.83915e-05	Up	ko04144//Endocytosis	-	-	-	-
Glyma.04G086300	3.49182	5.75651e-06	0.000260447	Up	ko01100//Metabolic pathways;ko01200//Carbon metabolism;ko00710//Carbon fixation in photosynthetic organisms;ko00620//Pyruvate metabolism	-	GO:0004471//malate dehydrogenase (decarboxylating) (NAD+) activity;GO:0004471//malate dehydrogenase (decarboxylating) (NAD+) activity;GO:0046872//metal ion binding;GO:0046872//metal ion binding;GO:0051287//NAD binding;GO:0051287//NAD binding	GO:0006108//malate metabolic process;GO:0006108//malate metabolic process;GO:0055114//oxidation-reduction process;GO:0055114//oxidation-reduction process	gi|356507937|ref|XP_003522719.1|/3.1e-311/PREDICTED: NADP-dependent malic enzyme isoform X2 [Glycine max]//gi|571449773|ref|XP_006578240.1|/0.0e+00/PREDICTED: NADP-dependent malic enzyme isoform X1 [Glycine max]//gi|947113797|gb|KRH62099.1|/0.0e+00/hypothetical protein GLYMA_04G086300 [Glycine max]
Glyma.14G212900	3.48978	0.00023766	0.00544541	Up	-	GO:0005634//nucleus	-	GO:0007067	gi|571511984|ref|XP_006596498.1|/1.3e-269/PREDICTED: fibrous sheath CABYR-binding protein-like isoform X3 [Glycine max]//gi|571511984|ref|XP_006596498.1|/1.8e-269/PREDICTED: fibrous sheath CABYR-binding protein-like isoform X3 [Glycine max]//gi|571511984|ref|XP_006596498.1|/2.2e-190/PREDICTED: fibrous sheath CABYR-binding protein-like isoform X3 [Glycine max]//gi|571511984|ref|XP_006596498.1|/3.2…
Glyma.01G019000	3.48808	0.00222903	0.0302991	Up	-	GO:0016021//integral component of membrane	GO:0003735//structural constituent of ribosome	GO:0006412//translation;GO:0006810//transport	gi|947126572|gb|KRH74426.1|/4.8e-163/hypothetical protein GLYMA_01G019000 [Glycine max]
Glyma.08G345300	3.488	1.45339e-07	1.07309e-05	Up	ko04144//Endocytosis	GO:0005622//intracellular;GO:0005886//plasma membrane	GO:0005525//GTP binding	GO:0007264//small GTPase mediated signal transduction	gi|359806412|ref|NP_001240985.1|/4.0e-114/ras-related protein RABA5b-like [Glycine max]
Glyma.05G189600	3.48664	1.88552e-05	0.000700979	Up	ko04140//Regulation of autophagy	-	GO:0004842//ubiquitin-protein transferase activity	GO:0016567//protein ubiquitination	gi|356512817|ref|XP_003525112.1|/3.4e-228/PREDICTED: U-box domain-containing protein 27-like [Glycine max]
Glyma.12G046800	3.47977	8.22601e-05	0.00233013	Up	-	-	-	-	gi|356545329|ref|XP_003541096.1|/1.1e-77/PREDICTED: uncharacterized protein LOC100789718 [Glycine max]
Glyma.01G153300	3.47808	0.000119908	0.00316257	Up	ko00906//Carotenoid biosynthesis	GO:0016021//integral component of membrane	GO:0005506//iron ion binding;GO:0010295//(+)-abscisic acid 8'-hydroxylase activity;GO:0020037//heme binding	GO:0007275//multicellular organism development;GO:0009687//abscisic acid metabolic process;GO:0010268//brassinosteroid homeostasis;GO:0016125//sterol metabolic process;GO:0016132//brassinosteroid biosynthetic process;GO:0055114//oxidation-reduction process	gi|947128603|gb|KRH76457.1|/1.5e-233/hypothetical protein GLYMA_01G153300 [Glycine max]//gi|947128603|gb|KRH76457.1|/8.9e-268/hypothetical protein GLYMA_01G153300 [Glycine max]
Glyma.15G115600	3.4774	1.69522e-07	1.22318e-05	Up	-	GO:0016021//integral component of membrane	-	GO:0055114//oxidation-reduction process	gi|356555744|ref|XP_003546190.1|/5.7e-230/PREDICTED: cytochrome b561 and DOMON domain-containing protein At5g47530 [Glycine max]
Glyma.08G133800	3.47644	1.68082e-05	0.000640941	Up	ko04144//Endocytosis	GO:0005622//intracellular	GO:0005525//GTP binding	GO:0007264//small GTPase mediated signal transduction	gi|947094566|gb|KRH43151.1|/2.3e-129/hypothetical protein GLYMA_08G133800 [Glycine max]
Glyma.10G210600	3.47606	0.00204124	0.0283727	Up	ko04075//Plant hormone signal transduction	GO:0005634//nucleus	GO:0003677//DNA binding	GO:0006355//regulation of transcription, DNA-templated;GO:0009734//auxin-activated signaling pathway	gi|571484015|ref|XP_003535530.2|/0.0e+00/PREDICTED: auxin response factor 18-like [Glycine max]
Glyma.18G043500	3.47363	8.54426e-05	0.00239598	Up	-	GO:0016021//integral component of membrane	GO:0004674//protein serine/threonine kinase activity;GO:0005524//ATP binding;GO:0030246//carbohydrate binding	GO:0006468//protein phosphorylation	gi|571543044|ref|XP_003552886.2|/0.0e+00/PREDICTED: L-type lectin-domain containing receptor kinase VIII.1-like [Glycine max]
Glyma.16G176000	3.4728	4.25946e-07	2.66778e-05	Up	ko00942//Anthocyanin biosynthesis	GO:0043231//intracellular membrane-bounded organelle	GO:0080043//quercetin 3-O-glucosyltransferase activity;GO:0080044//quercetin 7-O-glucosyltransferase activity	GO:0009813//flavonoid biosynthetic process;GO:0052696//flavonoid glucuronidation	gi|356559720|ref|XP_003548145.1|/4.6e-271/PREDICTED: UDP-glycosyltransferase 88A1-like [Glycine max]
Glyma.12G229000	3.46846	1.32699e-05	0.000522813	Up	-	-	GO:0005524//ATP binding;GO:0016787//hydrolase activity	-	gi|571494749|ref|XP_006592932.1|/2.0e-245/PREDICTED: mitochondrial chaperone BCS1-like [Glycine max]
Glyma.12G207600	3.46818	2.64482e-06	0.000132329	Up	-	-	-	-	gi|356543876|ref|XP_003540384.1|/5.2e-117/PREDICTED: fasciclin-like arabinogalactan protein 13 [Glycine max]
Glyma.05G152100	3.46674	2.74897e-18	2.0078e-15	Up	ko01100//Metabolic pathways;ko01110//Biosynthesis of secondary metabolites;ko01230//Biosynthesis of amino acids;ko01200//Carbon metabolism;ko00460//Cyanoamino acid metabolism;ko00630//Glyoxylate and dicarboxylate metabolism;ko00260//Glycine, serine and threonine metabolism;ko00670//One carbon pool by folate	-	GO:0004372//glycine hydroxymethyltransferase activity;GO:0004372//glycine hydroxymethyltransferase activity;GO:0008168//methyltransferase activity;GO:0008168//methyltransferase activity;GO:0030170//pyridoxal phosphate binding;GO:0030170//pyridoxal phosphate binding	GO:0006544//glycine metabolic process;GO:0006544//glycine metabolic process;GO:0006563//L-serine metabolic process;GO:0006563//L-serine metabolic process;GO:0032259//methylation;GO:0032259//methylation;GO:0035999//tetrahydrofolate interconversion;GO:0035999//tetrahydrofolate interconversion	gi|358248794|ref|NP_001239941.1|/2.1e-287/serine hydroxymethyltransferase 1-like [Glycine max]//gi|571453301|ref|XP_006579463.1|/4.5e-282/PREDICTED: serine hydroxymethyltransferase 1-like isoform X1 [Glycine max]//gi|947110525|gb|KRH58851.1|/2.3e-243/hypothetical protein GLYMA_05G152100 [Glycine max]
Glyma.20G211000	3.46618	0.00256636	0.0336662	Up	ko01100//Metabolic pathways;ko01110//Biosynthesis of secondary metabolites;ko00940//Phenylpropanoid biosynthesis	GO:0016021//integral component of membrane	-	-	gi|356574785|ref|XP_003555525.1|/7.0e-206/PREDICTED: protein EXORDIUM-like 5 [Glycine max]
Glyma.10G130700	3.45713	3.88276e-06	0.000183783	Up	ko03430//Mismatch repair	GO:0000228//nuclear chromosome;GO:0000228//nuclear chromosome;GO:0032300//mismatch repair complex;GO:0032300//mismatch repair complex	GO:0003684//damaged DNA binding;GO:0003684//damaged DNA binding;GO:0005524//ATP binding;GO:0005524//ATP binding;GO:0030983//mismatched DNA binding;GO:0030983//mismatched DNA binding	GO:0000710//meiotic mismatch repair;GO:0000710//meiotic mismatch repair;GO:0007131//reciprocal meiotic recombination;GO:0007131//reciprocal meiotic recombination	gi|947084825|gb|KRH33546.1|/0.0e+00/hypothetical protein GLYMA_10G130700 [Glycine max]//gi|947084826|gb|KRH33547.1|/0.0e+00/hypothetical protein GLYMA_10G130700 [Glycine max]//gi|947084827|gb|KRH33548.1|/0.0e+00/hypothetical protein GLYMA_10G130700 [Glycine max]//gi|947084829|gb|KRH33550.1|/0.0e+00/hypothetical protein GLYMA_10G130700 [Glycine max]//gi|947084830|gb|KRH33551.1|/0.0e+00/hypothetica…
Glyma.03G187000	3.45396	4.35865e-07	2.71558e-05	Up	ko01110//Biosynthesis of secondary metabolites;ko00908//Zeatin biosynthesis;ko00944//Flavone and flavonol biosynthesis	GO:0043231//intracellular membrane-bounded organelle	GO:0080043//quercetin 3-O-glucosyltransferase activity;GO:0080044//quercetin 7-O-glucosyltransferase activity	GO:0009813//flavonoid biosynthetic process;GO:0052696//flavonoid glucuronidation	gi|356505285|ref|XP_003521422.1|/3.0e-293/PREDICTED: UDP-glycosyltransferase 73C1-like [Glycine max]
Glyma.07G255900	3.45311	2.56491e-05	0.000908724	Up	ko01100//Metabolic pathways;ko01110//Biosynthesis of secondary metabolites	-	GO:0016787//hydrolase activity	-	gi|947102515|gb|KRH51007.1|/2.5e-135/hypothetical protein GLYMA_07G255900 [Glycine max]
Glyma.13G115400	3.45142	1.29318e-06	7.13051e-05	Up	ko01100//Metabolic pathways;ko00500//Starch and sucrose metabolism;ko00040//Pentose and glucuronate interconversions	GO:0005618//cell wall	GO:0030599//pectinesterase activity;GO:0045330//aspartyl esterase activity;GO:0046910//pectinesterase inhibitor activity	GO:0042545//cell wall modification;GO:0043086//negative regulation of catalytic activity;GO:0045490//pectin catabolic process	gi|356547990|ref|XP_003542387.1|/8.5e-302/PREDICTED: pectinesterase/pectinesterase inhibitor PPE8B-like [Glycine max]//gi|356547990|ref|XP_003542387.1|/9.7e-302/PREDICTED: pectinesterase/pectinesterase inhibitor PPE8B-like [Glycine max]
Glyma.17G160700	3.44859	0.000475125	0.00928124	Up	-	GO:0016021//integral component of membrane;GO:0016021//integral component of membrane;GO:0016021//integral component of membrane	GO:0004553//hydrolase activity, hydrolyzing O-glycosyl compounds;GO:0004553//hydrolase activity, hydrolyzing O-glycosyl compounds;GO:0004553//hydrolase activity, hydrolyzing O-glycosyl compounds	GO:0005975//carbohydrate metabolic process;GO:0005975//carbohydrate metabolic process;GO:0005975//carbohydrate metabolic process	gi|359806330|ref|NP_001241482.1|/3.7e-288/uncharacterized protein LOC100813539 [Glycine max]//gi|571532246|ref|XP_006600218.1|/1.3e-290/PREDICTED: uncharacterized protein LOC100813539 isoform X2 [Glycine max]//gi|571532246|ref|XP_006600218.1|/1.4e-290/PREDICTED: uncharacterized protein LOC100813539 isoform X2 [Glycine max]//gi|955377660|ref|XP_014624811.1|/1.3e-280/PREDICTED: uncharacterized prot…
Glyma.11G178300	3.4472	9.19334e-09	9.55041e-07	Up	-	-	GO:0004674//protein serine/threonine kinase activity;GO:0005524//ATP binding	GO:0006468//protein phosphorylation	gi|356539551|ref|XP_003538261.1|/1.9e-258/PREDICTED: calmodulin-binding receptor-like cytoplasmic kinase 2 [Glycine max]
Glyma.08G018900	3.44179	2.94943e-05	0.00101164	Up	ko04626//Plant-pathogen interaction	GO:0016021//integral component of membrane	GO:0004601//peroxidase activity;GO:0005509//calcium ion binding;GO:0050664//oxidoreductase activity, acting on NAD(P)H, oxygen as acceptor	GO:0055114//oxidation-reduction process;GO:0098869//cellular oxidant detoxification	gi|356528819|ref|XP_003532995.1|/0.0e+00/PREDICTED: respiratory burst oxidase homolog protein A-like [Glycine max]
Glyma.20G083700	3.44172	3.0433e-06	0.000149566	Up	-	-	-	-	gi|955391127|ref|XP_014627776.1|/4.7e-131/PREDICTED: uncharacterized protein LOC100777782 [Glycine max]
Glyma.16G128100	3.43572	0.00378432	0.0443825	Up	ko01100//Metabolic pathways;ko01110//Biosynthesis of secondary metabolites;ko00010//Glycolysis / Gluconeogenesis;ko00350//Tyrosine metabolism;ko00071//Fatty acid degradation;ko01220//Degradation of aromatic compounds	-	GO:0008270//zinc ion binding;GO:0016491//oxidoreductase activity	GO:0055114//oxidation-reduction process	gi|947058666|gb|KRH08072.1|/8.9e-189/hypothetical protein GLYMA_16G128100 [Glycine max]
Glyma.01G062100	3.43177	0.00402659	0.04632	Up	ko01100//Metabolic pathways;ko00500//Starch and sucrose metabolism;ko00520//Amino sugar and nucleotide sugar metabolism;ko00051//Fructose and mannose metabolism	-	GO:0008865//fructokinase activity	GO:0046835//carbohydrate phosphorylation	gi|571434306|ref|XP_006573158.1|/8.5e-248/PREDICTED: fructokinase-like 2, chloroplastic [Glycine max]
Glyma.19G190800	3.42768	2.79665e-08	2.58598e-06	Up	-	-	GO:0016491//oxidoreductase activity	GO:0055114//oxidation-reduction process	gi|356572518|ref|XP_003554415.1|/1.7e-113/PREDICTED: peroxiredoxin-2E, chloroplastic [Glycine max]//gi|356572518|ref|XP_003554415.1|/2.5e-113/PREDICTED: peroxiredoxin-2E, chloroplastic [Glycine max]
Glyma.08G334000	3.42654	6.99817e-07	4.13687e-05	Up	ko01100//Metabolic pathways;ko01110//Biosynthesis of secondary metabolites;ko00500//Starch and sucrose metabolism;ko04931//Insulin resistance	GO:0005737//cytoplasm	GO:0008184//glycogen phosphorylase activity;GO:0030170//pyridoxal phosphate binding	GO:0005980//glycogen catabolic process	gi|356527232|ref|XP_003532216.1|/0.0e+00/PREDICTED: alpha-glucan phosphorylase, H isozyme [Glycine max]
Glyma.11G069000	3.42458	0.000495405	0.009588	Up	-	-	GO:0005524//ATP binding	-	gi|356538198|ref|XP_003537591.1|/0.0e+00/PREDICTED: ATPase family AAA domain-containing protein 3-like [Glycine max]
Glyma.10G127800	3.42353	5.22873e-07	3.18657e-05	Up	ko03018//RNA degradation	GO:0005737//cytoplasm	GO:0005524//ATP binding	GO:0042026//protein refolding	gi|356534856|ref|XP_003535967.1|/1.3e-309/PREDICTED: chaperonin CPN60-2, mitochondrial-like isoform X1 [Glycine max]
Glyma.12G021700	3.42212	7.80685e-05	0.00224352	Up	ko01100//Metabolic pathways;ko01110//Biosynthesis of secondary metabolites;ko00500//Starch and sucrose metabolism;ko01200//Carbon metabolism;ko00520//Amino sugar and nucleotide sugar metabolism;ko00010//Glycolysis / Gluconeogenesis;ko00052//Galactose metabolism;ko00051//Fructose and mannose metabolism	GO:0005829//cytosol	GO:0004340//glucokinase activity;GO:0005524//ATP binding;GO:0005536//glucose binding;GO:0008865//fructokinase activity;GO:0019158//mannokinase activity	GO:0001678//cellular glucose homeostasis;GO:0006096//glycolytic process;GO:0046835//carbohydrate phosphorylation;GO:0051156//glucose 6-phosphate metabolic process	gi|356543863|ref|XP_003540378.1|/3.0e-274/PREDICTED: hexokinase-3-like [Glycine max]
Glyma.06G228800	3.42182	0.000134407	0.00343988	Up	ko01100//Metabolic pathways;ko01110//Biosynthesis of secondary metabolites;ko00860//Porphyrin and chlorophyll metabolism	-	-	-	gi|356514559|ref|XP_003525973.1|/0.0e+00/PREDICTED: peptide-N4-(N-acetyl-beta-glucosaminyl)asparagine amidase A-like [Glycine max]
Glyma.08G237500	3.4197	4.55717e-07	2.81708e-05	Up	-	GO:0005739//mitochondrion;GO:0009941//chloroplast envelope;GO:0016021//integral component of membrane	GO:0004176//ATP-dependent peptidase activity;GO:0004222//metalloendopeptidase activity;GO:0005524//ATP binding	GO:0006508//proteolysis;GO:0009793//embryo development ending in seed dormancy	gi|356523562|ref|XP_003530406.1|/0.0e+00/PREDICTED: ATP-dependent zinc metalloprotease FTSH 12, chloroplastic [Glycine max]//gi|947096302|gb|KRH44887.1|/0.0e+00/hypothetical protein GLYMA_08G237500 [Glycine max]
Glyma.05G157600	3.41915	3.93552e-06	0.000186094	Up	-	GO:0016021//integral component of membrane	GO:0003824//catalytic activity	GO:0008152//metabolic process	gi|356510959|ref|XP_003524200.1|/0.0e+00/PREDICTED: probable acyl-activating enzyme 18, peroxisomal isoform X1 [Glycine max]
Glyma.07G273400	3.41706	0.000356324	0.00745877	Up	-	GO:0016021//integral component of membrane	-	-	gi|955332737|ref|XP_014633784.1|/3.2e-170/PREDICTED: uncharacterized protein LOC100816515 [Glycine max]
Glyma.09G120200	3.41356	6.15369e-08	5.13438e-06	Up	-	GO:0005694//chromosome	GO:0003677//DNA binding;GO:0003918//DNA topoisomerase type II (ATP-hydrolyzing) activity;GO:0005524//ATP binding	GO:0006265//DNA topological change	gi|571477371|ref|XP_006587249.1|/0.0e+00/PREDICTED: DNA gyrase subunit A, chloroplastic/mitochondrial [Glycine max]
Glyma.17G045600	3.41284	0.0036134	0.0429607	Up	-	GO:0005871//kinesin complex;GO:0005874//microtubule	GO:0003777//microtubule motor activity;GO:0005524//ATP binding;GO:0008017//microtubule binding;GO:0016887//ATPase activity	GO:0007018//microtubule-based movement	gi|356545793|ref|XP_003541319.1|/0.0e+00/PREDICTED: kinesin-like protein NACK2 [Glycine max]
Glyma.07G102200	3.40128	4.73987e-05	0.00147849	Up	ko01100//Metabolic pathways;ko00590//Arachidonic acid metabolism	GO:0005623//cell;GO:0016021//integral component of membrane	GO:0009055//electron carrier activity;GO:0015035//protein disulfide oxidoreductase activity	GO:0045454//cell redox homeostasis;GO:0055114//oxidation-reduction process	gi|356520663|ref|XP_003528980.1|/2.0e-174/PREDICTED: prostaglandin E synthase 2 [Glycine max]
Glyma.20G186100	3.39935	0.00060846	0.0112794	Up	ko04626//Plant-pathogen interaction	GO:0016021//integral component of membrane	-	-	gi|356574639|ref|XP_003555453.1|/0.0e+00/PREDICTED: putative leucine-rich repeat receptor-like serine/threonine-protein kinase At2g14440 [Glycine max]
Glyma.13G354600	3.3978	0.00114765	0.0184883	Up	-	-	-	-	gi|571503505|ref|XP_006595124.1|/0.0e+00/PREDICTED: MMS19 nucleotide excision repair protein homolog isoform X1 [Glycine max]
Glyma.17G135600	3.39738	3.41978e-05	0.00113376	Up	-	-	GO:0003676//nucleic acid binding	-	gi|356565319|ref|XP_003550889.1|/0.0e+00/PREDICTED: uncharacterized protein LOC100785216 [Glycine max]
Glyma.10G144000	3.39706	1.47103e-06	7.98139e-05	Up	ko03013//RNA transport	-	-	-	gi|356534981|ref|XP_003536028.1|/1.8e-124/PREDICTED: myosin-11 [Glycine max]//gi|356534981|ref|XP_003536028.1|/5.9e-158/PREDICTED: myosin-11 [Glycine max]//gi|356534981|ref|XP_003536028.1|/6.2e-158/PREDICTED: myosin-11 [Glycine max]//gi|356534981|ref|XP_003536028.1|/6.9e-158/PREDICTED: myosin-11 [Glycine max]//gi|356534981|ref|XP_003536028.1|/7.6e-158/PREDICTED: myosin-11 [Glycine max]//gi|947085…
Glyma.13G359900	3.39303	0.000187262	0.00449685	Up	-	-	-	-	gi|571503634|ref|XP_006595139.1|/2.4e-217/PREDICTED: uncharacterized protein LOC100793953 [Glycine max]
Glyma.15G167800	3.38882	0.000190905	0.00456355	Up	-	-	GO:0004016//adenylate cyclase activity	GO:0006171//cAMP biosynthetic process	gi|356556262|ref|XP_003546445.1|/1.6e-100/PREDICTED: plant intracellular Ras-group-related LRR protein 6-like [Glycine max]
Glyma.04G058500	3.38819	0.00325229	0.0399902	Up	-	GO:0016021//integral component of membrane	-	-	gi|571449328|ref|XP_003522331.2|/6.9e-206/PREDICTED: ankyrin-3-like [Glycine max]
Glyma.04G065600	3.38486	2.90472e-07	1.93682e-05	Up	-	-	GO:0003899//DNA-directed 5'-3' RNA polymerase activity	GO:0032774//RNA biosynthetic process	gi|734336069|gb|KHN08148.1|/1.0e-48/Putative lipid-binding protein [Glycine soja]
Glyma.17G222500	3.38041	0.00202239	0.0281811	Up	ko04626//Plant-pathogen interaction	-	GO:0003700//transcription factor activity, sequence-specific DNA binding;GO:0043565//sequence-specific DNA binding	GO:0006355//regulation of transcription, DNA-templated	gi|955378271|ref|XP_014624934.1|/3.6e-150/PREDICTED: transcription factor [Glycine max]
Glyma.11G166900	3.37286	0.000443395	0.00879515	Up	-	GO:0016021//integral component of membrane	GO:0015171//amino acid transmembrane transporter activity	GO:0003333//amino acid transmembrane transport	gi|955350799|ref|XP_003539365.3|/1.2e-210/PREDICTED: vacuolar amino acid transporter 1-like [Glycine max]
Glyma.10G058000	3.37134	6.77443e-10	9.16285e-08	Up	ko01100//Metabolic pathways;ko00230//Purine metabolism	-	GO:0004001//adenosine kinase activity	GO:0006166//purine ribonucleoside salvage;GO:0006167//AMP biosynthetic process	gi|358248748|ref|NP_001240189.1|/2.6e-201/uncharacterized protein LOC100780391 [Glycine max]
Glyma.12G015700	3.37125	2.08381e-06	0.000107999	Up	-	-	GO:0016740//transferase activity	-	gi|356543241|ref|XP_003540071.1|/5.5e-99/PREDICTED: putative gamma-glutamylcyclotransferase At3g02910 [Glycine max]
Glyma.14G051300	3.36983	0.00039101	0.00797389	Up	ko03013//RNA transport	-	GO:0042781//3'-tRNA processing endoribonuclease activity	GO:0034414//tRNA 3'-trailer cleavage, endonucleolytic	gi|734428434|gb|KHN44739.1|/2.1e-202/Ribonuclease Z, chloroplastic [Glycine soja]
Glyma.13G209200	3.36774	0.000262404	0.00590689	Up	-	GO:0016020//membrane	-	-	gi|955358532|ref|XP_014621208.1|/1.7e-75/PREDICTED: DUF21 domain-containing protein At4g14240-like [Glycine max]
Glyma.11G027000	3.36722	9.1096e-08	7.1484e-06	Up	ko01100//Metabolic pathways;ko01110//Biosynthesis of secondary metabolites;ko00900//Terpenoid backbone biosynthesis;ko00280//Valine, leucine and isoleucine degradation;ko00650//Butanoate metabolism;ko00072//Synthesis and degradation of ketone bodies	-	GO:0004421//hydroxymethylglutaryl-CoA synthase activity	GO:0008299//isoprenoid biosynthetic process	gi|356539911|ref|XP_003538436.1|/1.0e-270/PREDICTED: hydroxymethylglutaryl-CoA synthase [Glycine max]
Glyma.02G243800	3.36575	0.00190647	0.0269916	Up	-	GO:0005634//nucleus	-	GO:0007067	gi|571441574|ref|XP_006575483.1|/1.5e-284/PREDICTED: uncharacterized protein LOC100527920 isoform X3 [Glycine max]//gi|571441574|ref|XP_006575483.1|/2.4e-311/PREDICTED: uncharacterized protein LOC100527920 isoform X3 [Glycine max]//gi|571441574|ref|XP_006575483.1|/2.8e-311/PREDICTED: uncharacterized protein LOC100527920 isoform X3 [Glycine max]
Glyma.04G030500	3.36262	2.63942e-08	2.45218e-06	Up	ko01100//Metabolic pathways;ko01110//Biosynthesis of secondary metabolites;ko01230//Biosynthesis of amino acids;ko00220//Arginine biosynthesis	GO:0005737//cytoplasm;GO:0043231//intracellular membrane-bounded organelle	GO:0004585//ornithine carbamoyltransferase activity;GO:0016597//amino acid binding	GO:0000050//urea cycle;GO:0042450//arginine biosynthetic process via ornithine	gi|356510161|ref|XP_003523808.1|/6.0e-208/PREDICTED: ornithine carbamoyltransferase, chloroplastic-like [Glycine max]
Glyma.19G210500	3.36233	4.78739e-05	0.00149067	Up	-	-	-	-	gi|947046802|gb|KRG96431.1|/5.0e-237/hypothetical protein GLYMA_19G210500 [Glycine max]
Glyma.05G159600	3.36169	0.00155669	0.0232841	Up	-	GO:0016021//integral component of membrane	GO:0008270//zinc ion binding	-	gi|356512517|ref|XP_003524965.1|/2.3e-181/PREDICTED: uncharacterized protein LOC100791129 [Glycine max]//gi|356512517|ref|XP_003524965.1|/3.1e-181/PREDICTED: uncharacterized protein LOC100791129 [Glycine max]//gi|947110665|gb|KRH58991.1|/4.2e-136/hypothetical protein GLYMA_05G159600 [Glycine max]//gi|947110665|gb|KRH58991.1|/6.9e-136/hypothetical protein GLYMA_05G159600 [Glycine max]
Glyma.08G260500	3.36099	0.000126445	0.0032781	Up	ko04144//Endocytosis	-	-	GO:0015031//protein transport	gi|734437484|gb|KHN48544.1|/1.4e-190/IST1-like protein [Glycine soja]
Glyma.07G102100	3.35817	4.01652e-05	0.00129015	Up	ko01100//Metabolic pathways	-	GO:0008270//zinc ion binding	-	gi|356520657|ref|XP_003528977.1|/3.7e-161/PREDICTED: zinc finger protein VAR3, chloroplastic-like [Glycine max]//gi|356520657|ref|XP_003528977.1|/4.0e-161/PREDICTED: zinc finger protein VAR3, chloroplastic-like [Glycine max]
Glyma.13G070300	3.35404	0.000147427	0.00369345	Up	-	GO:0016021//integral component of membrane	-	-	gi|356550926|ref|XP_003543833.1|/0.0e+00/PREDICTED: xyloglucan glycosyltransferase 4-like [Glycine max]
Glyma.07G088300	3.35127	1.49721e-06	8.09567e-05	Up	ko03010//Ribosome	-	-	-	gi|947099935|gb|KRH48427.1|/2.3e-116/hypothetical protein GLYMA_07G088300 [Glycine max]
Glyma.08G147900	3.34902	5.99194e-08	5.01706e-06	Up	ko01100//Metabolic pathways;ko00500//Starch and sucrose metabolism;ko00040//Pentose and glucuronate interconversions	GO:0005618//cell wall	GO:0030599//pectinesterase activity;GO:0045330//aspartyl esterase activity;GO:0046910//pectinesterase inhibitor activity	GO:0042545//cell wall modification;GO:0043086//negative regulation of catalytic activity;GO:0045490//pectin catabolic process	gi|356525592|ref|XP_003531408.1|/2.5e-299/PREDICTED: probable pectinesterase/pectinesterase inhibitor 51 [Glycine max]
Glyma.07G244200	3.34744	2.22334e-05	0.000802946	Up	ko01100//Metabolic pathways;ko00500//Starch and sucrose metabolism;ko00040//Pentose and glucuronate interconversions	GO:0005576//extracellular region	GO:0004650//polygalacturonase activity	GO:0005975//carbohydrate metabolic process;GO:0071555//cell wall organization	gi|356519942|ref|XP_003528627.1|/1.2e-266/PREDICTED: probable polygalacturonase isoform X1 [Glycine max]//gi|356519942|ref|XP_003528627.1|/1.5e-267/PREDICTED: probable polygalacturonase isoform X1 [Glycine max]
Glyma.14G193000	3.34538	1.14535e-05	0.000462875	Up	ko01110//Biosynthesis of secondary metabolites;ko00900//Terpenoid backbone biosynthesis	-	GO:0016765//transferase activity, transferring alkyl or aryl (other than methyl) groups	-	gi|356553066|ref|XP_003544879.1|/2.3e-168/PREDICTED: dehydrodolichyl diphosphate synthase 2-like [Glycine max]
Glyma.06G142900	3.34437	9.35122e-05	0.00257358	Up	-	-	-	-	gi|356516241|ref|XP_003526804.1|/7.8e-123/PREDICTED: uncharacterized protein LOC100780848 [Glycine max]
Glyma.18G220100	3.33675	0.00330006	0.0403582	Up	ko04075//Plant hormone signal transduction	GO:0005634//nucleus	GO:0003700//transcription factor activity, sequence-specific DNA binding;GO:0043565//sequence-specific DNA binding	GO:0006355//regulation of transcription, DNA-templated;GO:0008356//asymmetric cell division;GO:0009630//gravitropism;GO:0009956//radial pattern formation;GO:0048366//leaf development;GO:0051457//maintenance of protein location in nucleus;GO:0090610//bundle sheath cell fate specification	gi|356566834|ref|XP_003551631.1|/0.0e+00/PREDICTED: protein SCARECROW-like [Glycine max]//gi|356566834|ref|XP_003551631.1|/3.2e-299/PREDICTED: protein SCARECROW-like [Glycine max]
Glyma.01G190700	3.33338	2.9365e-08	2.68097e-06	Up	-	GO:0016021//integral component of membrane	GO:0005215//transporter activity	GO:0006810//transport	gi|356496941|ref|XP_003517323.1|/4.8e-282/PREDICTED: metal transporter Nramp3-like [Glycine max]
Glyma.09G070000	3.33304	0.00243941	0.0324764	Up	ko04144//Endocytosis	GO:0005618//cell wall	GO:0004252//serine-type endopeptidase activity	GO:0006508//proteolysis	gi|356530435|ref|XP_003533787.1|/0.0e+00/PREDICTED: subtilisin-like protease SBT1.7 [Glycine max]
Glyma.08G131700	3.3294	5.81255e-05	0.00175207	Up	ko00511//Other glycan degradation	-	GO:0016298//lipase activity	-	gi|356525435|ref|XP_003531330.1|/1.3e-236/PREDICTED: GDSL esterase/lipase At3g26430 [Glycine max]
Glyma.09G276800	3.32852	0.000260859	0.00588608	Up	-	GO:0016021//integral component of membrane	GO:0005345//purine nucleobase transmembrane transporter activity	GO:1904823//purine nucleobase transmembrane transport	gi|356530193|ref|XP_003533668.1|/0.0e+00/PREDICTED: adenine/guanine permease AZG1-like [Glycine max]
Glyma.13G104300	3.32628	0.000873781	0.0150191	Up	-	GO:0016021//integral component of membrane;GO:0016021//integral component of membrane;GO:0016021//integral component of membrane;GO:0016021//integral component of membrane	GO:0004672//protein kinase activity;GO:0004672//protein kinase activity;GO:0004672//protein kinase activity;GO:0004672//protein kinase activity;GO:0005524//ATP binding;GO:0005524//ATP binding;GO:0005524//ATP binding;GO:0005524//ATP binding	GO:0006468//protein phosphorylation;GO:0006468//protein phosphorylation;GO:0006468//protein phosphorylation;GO:0006468//protein phosphorylation	gi|356545725|ref|XP_003541286.1|/0.0e+00/PREDICTED: receptor-like serine/threonine-protein kinase ALE2 isoform X5 [Glycine max]//gi|571497468|ref|XP_006593914.1|/0.0e+00/PREDICTED: receptor-like serine/threonine-protein kinase ALE2 isoform X9 [Glycine max]//gi|571497470|ref|XP_006593915.1|/0.0e+00/PREDICTED: receptor-like serine/threonine-protein kinase ALE2 isoform X11 [Glycine max]//gi|94707026…
Glyma.04G110900	3.32031	0.000512346	0.00985561	Up	-	GO:0016021//integral component of membrane	-	-	gi|356508148|ref|XP_003522822.1|/1.2e-304/PREDICTED: SUN domain-containing ossification factor-like [Glycine max]//gi|356508148|ref|XP_003522822.1|/1.3e-304/PREDICTED: SUN domain-containing ossification factor-like [Glycine max]//gi|356508148|ref|XP_003522822.1|/1.4e-303/PREDICTED: SUN domain-containing ossification factor-like [Glycine max]//gi|356508148|ref|XP_003522822.1|/1.6e-304/PREDICTED: S…
Glyma.17G039600	3.31548	7.43685e-08	5.9943e-06	Up	ko04075//Plant hormone signal transduction	GO:0005634//nucleus;GO:0016021//integral component of membrane	GO:0003677//DNA binding	-	gi|947052999|gb|KRH02452.1|/0.0e+00/hypothetical protein GLYMA_17G039600 [Glycine max]
Glyma.17G162000	3.31533	4.34153e-10	6.11614e-08	Up	-	-	-	-	gi|356563531|ref|XP_003550015.1|/3.4e-94/PREDICTED: LOB domain-containing protein 38-like [Glycine max]
Glyma.13G355100	3.30691	0.00121336	0.019234	Up	ko04120//Ubiquitin mediated proteolysis	-	-	-	gi|571503522|ref|XP_003543627.2|/1.9e-113/PREDICTED: uncharacterized protein LOC100802625 [Glycine max]//gi|571503522|ref|XP_003543627.2|/2.6e-113/PREDICTED: uncharacterized protein LOC100802625 [Glycine max]
Glyma.03G121300	3.3024	0.0012667	0.0198798	Up	ko01110//Biosynthesis of secondary metabolites;ko00909//Sesquiterpenoid and triterpenoid biosynthesis	-	GO:0016866//intramolecular transferase activity	-	gi|356504633|ref|XP_003521100.1|/0.0e+00/PREDICTED: beta-amyrin synthase-like [Glycine max]//gi|947118424|gb|KRH66673.1|/0.0e+00/hypothetical protein GLYMA_03G121300 [Glycine max]
Glyma.06G295700	3.29805	5.67169e-08	4.79117e-06	Up	ko01100//Metabolic pathways;ko01110//Biosynthesis of secondary metabolites;ko00940//Phenylpropanoid biosynthesis	GO:0005829//cytosol	GO:0008171//O-methyltransferase activity;GO:0030755//quercetin 3-O-methyltransferase activity;GO:0046983//protein dimerization activity	GO:0019438//aromatic compound biosynthetic process;GO:0032259//methylation	gi|371502138|ref|NP_001243073.1|/6.9e-217/3'-hydroxy-N-methyl-(S)-coclaurine 4'-O-methyltransferase-like [Glycine max]//gi|947107619|gb|KRH56002.1|/3.7e-159/hypothetical protein GLYMA_06G295700 [Glycine max]
Glyma.12G110700	3.29225	0.000174832	0.00425212	Up	ko01100//Metabolic pathways;ko04146//Peroxisome;ko00590//Arachidonic acid metabolism	-	GO:0004301//epoxide hydrolase activity	-	gi|571493025|ref|XP_006592426.1|/3.3e-197/PREDICTED: bifunctional epoxide hydrolase 2-like [Glycine max]//gi|947076705|gb|KRH25545.1|/3.7e-193/hypothetical protein GLYMA_12G110700 [Glycine max]
Glyma.05G218500	3.29154	1.59549e-12	3.73132e-10	Up	-	-	-	-	gi|358249330|ref|NP_001239779.1|/8.0e-163/uncharacterized protein LOC100808989 [Glycine max]//gi|947111743|gb|KRH60069.1|/8.3e-174/hypothetical protein GLYMA_05G218500 [Glycine max]//gi|947111744|gb|KRH60070.1|/2.2e-127/hypothetical protein GLYMA_05G218500 [Glycine max]
Glyma.11G139800	3.28606	4.85239e-06	0.000224748	Up	-	-	GO:0005524//ATP binding	-	gi|356539014|ref|XP_003537995.1|/1.9e-218/PREDICTED: actin [Glycine max]
Glyma.03G246700	3.28536	2.26719e-09	2.71804e-07	Up	ko01100//Metabolic pathways;ko00750//Vitamin B6 metabolism	-	-	-	gi|571447111|ref|XP_006577284.1|/2.9e-199/PREDICTED: probable aldo-keto reductase 1 [Glycine max]
Glyma.08G143100	3.28111	0.00118621	0.0189359	Up	-	GO:0016021//integral component of membrane	GO:0003735//structural constituent of ribosome	GO:0006412//translation;GO:0055085//transmembrane transport	gi|356528522|ref|XP_003532851.1|/2.7e-164/PREDICTED: S-adenosylmethionine carrier 1, chloroplastic/mitochondrial isoform X1 [Glycine max]//gi|356528522|ref|XP_003532851.1|/3.2e-174/PREDICTED: S-adenosylmethionine carrier 1, chloroplastic/mitochondrial isoform X1 [Glycine max]//gi|356528522|ref|XP_003532851.1|/6.8e-174/PREDICTED: S-adenosylmethionine carrier 1, chloroplastic/mitochondrial isoform …
Glyma.05G229300	3.28005	1.35771e-06	7.43451e-05	Up	ko01100//Metabolic pathways;ko04075//Plant hormone signal transduction;ko00510//N-Glycan biosynthesis	GO:0005634//nucleus;GO:0016021//integral component of membrane	-	GO:0006355//regulation of transcription, DNA-templated;GO:0009734//auxin-activated signaling pathway	gi|358248080|ref|NP_001239808.1|/1.5e-161/uncharacterized protein LOC100778529 [Glycine max]
Glyma.12G233900	3.27977	1.23921e-06	6.85682e-05	Up	ko04712//Circadian rhythm - plant	GO:0005634//nucleus	GO:0000989//transcription factor activity, transcription factor binding;GO:0008270//zinc ion binding	GO:0006355//regulation of transcription, DNA-templated;GO:0009640//photomorphogenesis	gi|356544134|ref|XP_003540510.1|/1.4e-215/PREDICTED: B-box zinc finger protein 22 isoform X1 [Glycine max]//gi|356544134|ref|XP_003540510.1|/2.5e-181/PREDICTED: B-box zinc finger protein 22 isoform X1 [Glycine max]//gi|356544134|ref|XP_003540510.1|/5.9e-190/PREDICTED: B-box zinc finger protein 22 isoform X1 [Glycine max]//gi|356544134|ref|XP_003540510.1|/7.7e-207/PREDICTED: B-box zinc finger prot…
Glyma.18G092600	3.27739	0.000857558	0.0148153	Up	ko01100//Metabolic pathways;ko01110//Biosynthesis of secondary metabolites;ko00500//Starch and sucrose metabolism	-	GO:0003844//1,4-alpha-glucan branching enzyme activity;GO:0004553//hydrolase activity, hydrolyzing O-glycosyl compounds;GO:0043169//cation binding	GO:0005978//glycogen biosynthetic process	gi|356569752|ref|XP_003553060.1|/0.0e+00/PREDICTED: 1,4-alpha-glucan-branching enzyme 3, chloroplastic/amyloplastic [Glycine max]
Glyma.09G179000	3.27289	4.04368e-07	2.5665e-05	Up	-	GO:0016021//integral component of membrane	GO:0015238//drug transmembrane transporter activity;GO:0015297//antiporter activity	GO:0006855//drug transmembrane transport	gi|356531168|ref|XP_003534150.1|/1.2e-272/PREDICTED: protein DETOXIFICATION 16-like [Glycine max]
Glyma.02G267900	3.27131	0.00026954	0.00603034	Up	-	-	GO:0004725//protein tyrosine phosphatase activity	GO:0035335//peptidyl-tyrosine dephosphorylation	gi|571441894|ref|XP_006575576.1|/1.4e-121/PREDICTED: probable tyrosine-protein phosphatase At1g05000 [Glycine max]//gi|947125137|gb|KRH73343.1|/2.2e-108/hypothetical protein GLYMA_02G267900 [Glycine max]
Glyma.03G173800	3.27047	0.000270129	0.00603783	Up	ko03010//Ribosome	-	-	-	gi|947119322|gb|KRH67571.1|/1.3e-166/hypothetical protein GLYMA_03G173800 [Glycine max]
Glyma.02G015600	3.26706	0.000138051	0.00351607	Up	ko01100//Metabolic pathways;ko00500//Starch and sucrose metabolism;ko00040//Pentose and glucuronate interconversions	GO:0005576//extracellular region	GO:0004650//polygalacturonase activity;GO:0047911//galacturan 1,4-alpha-galacturonidase activity	GO:0005975//carbohydrate metabolic process;GO:0071555//cell wall organization	gi|356501888|ref|XP_003519755.1|/2.3e-266/PREDICTED: probable polygalacturonase [Glycine max]//gi|356501888|ref|XP_003519755.1|/2.9e-261/PREDICTED: probable polygalacturonase [Glycine max]
Glyma.03G080100	3.26267	1.15373e-09	1.46845e-07	Up	ko00910//Nitrogen metabolism	GO:0016021//integral component of membrane	GO:0004128//cytochrome-b5 reductase activity, acting on NAD(P)H;GO:0020037//heme binding;GO:0046872//metal ion binding	GO:0055114//oxidation-reduction process	gi|734415573|gb|KHN37769.1|/2.1e-73/Cytochrome b5 [Glycine soja]
Glyma.14G003800	3.26165	0.000362458	0.00754392	Up	-	GO:0016021//integral component of membrane	-	-	gi|571505999|ref|XP_006595649.1|/1.4e-81/PREDICTED: X-linked retinitis pigmentosa GTPase regulator-interacting protein 1-like [Glycine max]
Glyma.14G007700	3.25996	1.14974e-06	6.4292e-05	Up	ko04626//Plant-pathogen interaction;ko04141//Protein processing in endoplasmic reticulum	-	GO:0005524//ATP binding;GO:0051082//unfolded protein binding	GO:0006457//protein folding;GO:0006950//response to stress	gi|955363521|ref|XP_003545075.3|/0.0e+00/PREDICTED: heat shock protein 90-6, mitochondrial-like [Glycine max]
Glyma.19G215700	3.25607	0.00206627	0.0286505	Up	-	-	-	-	gi|356572783|ref|XP_003554545.1|/8.2e-79/PREDICTED: uncharacterized protein LOC100810032 [Glycine max]
Glyma.18G003000	3.25281	4.52308e-07	2.79965e-05	Up	-	GO:0016021//integral component of membrane	GO:0004674//protein serine/threonine kinase activity;GO:0005524//ATP binding	GO:0006468//protein phosphorylation	gi|571541917|ref|XP_006601886.1|/0.0e+00/PREDICTED: receptor-like kinase TMK4 [Glycine max]//gi|947047830|gb|KRG97358.1|/0.0e+00/hypothetical protein GLYMA_18G003000 [Glycine max]
Glyma.04G042000	3.25243	0.00401146	0.0462019	Up	ko04075//Plant hormone signal transduction	GO:0005634//nucleus	-	-	gi|356510489|ref|XP_003523970.1|/1.9e-195/PREDICTED: cyclin-D3-1-like [Glycine max]
Glyma.08G294300	3.24839	0.000570515	0.0107141	Up	-	GO:0005794//Golgi apparatus;GO:0016021//integral component of membrane	GO:0008378//galactosyltransferase activity;GO:0030246//carbohydrate binding	GO:0006486//protein glycosylation	gi|571473673|ref|XP_006585995.1|/0.0e+00/PREDICTED: probable beta-1,3-galactosyltransferase 19 [Glycine max]
Glyma.06G143700	3.24478	6.31062e-07	3.75905e-05	Up	ko01100//Metabolic pathways;ko01110//Biosynthesis of secondary metabolites;ko01230//Biosynthesis of amino acids;ko01210//2-Oxocarboxylic acid metabolism;ko00770//Pantothenate and CoA biosynthesis;ko00290//Valine, leucine and isoleucine biosynthesis;ko00650//Butanoate metabolism;ko00660//C5-Branched dibasic acid metabolism	GO:0005634//nucleus	GO:0003677//DNA binding;GO:0008270//zinc ion binding	GO:0045893//positive regulation of transcription, DNA-templated	gi|356516249|ref|XP_003526808.1|/2.1e-89/PREDICTED: uncharacterized protein LOC100783000 [Glycine max]
Glyma.06G193500	3.24096	0.00314602	0.0390492	Up	ko00480//Glutathione metabolism	GO:0005737//cytoplasm	GO:0004364//glutathione transferase activity	GO:0006749//glutathione metabolic process;GO:0009407//toxin catabolic process	gi|351727779|ref|NP_001238708.1|/1.4e-132/glutathione S-transferase GST 12 [Glycine max]
Glyma.02G195300	3.23749	0.00228648	0.0309172	Up	ko04130//SNARE interactions in vesicular transport	GO:0005886//plasma membrane;GO:0012505//endomembrane system;GO:0016021//integral component of membrane;GO:0031201//SNARE complex	GO:0000149//SNARE binding;GO:0005484//SNAP receptor activity	GO:0006886//intracellular protein transport;GO:0006887//exocytosis;GO:0006906//vesicle fusion;GO:0048278//vesicle docking	gi|356500583|ref|XP_003519111.1|/8.3e-152/PREDICTED: syntaxin-121-like [Glycine max]
Glyma.06G205400	3.23748	2.38803e-05	0.000853704	Up	-	GO:0016021//integral component of membrane;GO:0031225//anchored component of membrane	-	GO:0010215//cellulose microfibril organization;GO:0016049//cell growth	gi|356516873|ref|XP_003527117.1|/2.0e-277/PREDICTED: protein COBRA [Glycine max]//gi|356516873|ref|XP_003527117.1|/2.7e-272/PREDICTED: protein COBRA [Glycine max]
Glyma.17G128500	3.23719	0.000418018	0.00843766	Up	-	-	GO:0003677//DNA binding;GO:0003677//DNA binding;GO:0003677//DNA binding;GO:0003677//DNA binding;GO:0003723//RNA binding;GO:0003723//RNA binding;GO:0003723//RNA binding;GO:0003723//RNA binding;GO:0046872//metal ion binding;GO:0046872//metal ion binding;GO:0046872//metal ion binding;GO:0046872//metal ion binding	-	gi|571536114|ref|XP_006600800.1|/0.0e+00/PREDICTED: ribonuclease J-like isoform X1 [Glycine max]//gi|571536117|ref|XP_006600801.1|/0.0e+00/PREDICTED: ribonuclease J-like isoform X2 [Glycine max]//gi|947054477|gb|KRH03930.1|/0.0e+00/hypothetical protein GLYMA_17G128500 [Glycine max]//gi|947054479|gb|KRH03932.1|/0.0e+00/hypothetical protein GLYMA_17G128500 [Glycine max]//gi|947054480|gb|KRH03933.1|…
Glyma.07G069000	3.23501	2.36978e-06	0.000121104	Up	-	GO:0005886//plasma membrane;GO:0016021//integral component of membrane	GO:0004674//protein serine/threonine kinase activity;GO:0005524//ATP binding	GO:0006468//protein phosphorylation;GO:0048544//recognition of pollen	gi|356522602|ref|XP_003529935.1|/0.0e+00/PREDICTED: G-type lectin S-receptor-like serine/threonine-protein kinase SD2-2 [Glycine max]
Glyma.20G182100	3.23468	0.00444946	0.0498086	Up	-	-	-	-	gi|734312684|gb|KHN00862.1|/6.5e-58/hypothetical protein glysoja_000530 [Glycine soja]
Glyma.19G113400	3.23428	1.50989e-05	0.000585639	Up	ko03040//Spliceosome	-	-	-	gi|356571731|ref|XP_003554027.1|/1.3e-17/PREDICTED: DNA ligase 1 isoform X1 [Glycine max]//gi|356571731|ref|XP_003554027.1|/7.3e-18/PREDICTED: DNA ligase 1 isoform X1 [Glycine max]//gi|571525509|ref|XP_003548726.2|/6.0e-20/PREDICTED: myb-like protein X isoform X1 [Glycine max]//gi|571525509|ref|XP_003548726.2|/6.6e-20/PREDICTED: myb-like protein X isoform X1 [Glycine max]
Glyma.12G085500	3.22895	1.57807e-07	1.14906e-05	Up	ko01100//Metabolic pathways;ko01110//Biosynthesis of secondary metabolites;ko01230//Biosynthesis of amino acids;ko00400//Phenylalanine, tyrosine and tryptophan biosynthesis	GO:0009570//chloroplast stroma	GO:0004664//prephenate dehydratase activity;GO:0016597//amino acid binding;GO:0047769//arogenate dehydratase activity	GO:0009094//L-phenylalanine biosynthetic process	gi|356544700|ref|XP_003540785.1|/1.5e-244/PREDICTED: arogenate dehydratase/prephenate dehydratase 6, chloroplastic-like [Glycine max]
Glyma.01G097900	3.22611	0.000468436	0.00917696	Up	-	-	GO:0008270//zinc ion binding	-	gi|356496048|ref|XP_003516882.1|/0.0e+00/PREDICTED: uncharacterized protein LOC100794006 [Glycine max]
Glyma.08G033000	3.22501	0.0014081	0.0215852	Up	ko01100//Metabolic pathways;ko00500//Starch and sucrose metabolism;ko00040//Pentose and glucuronate interconversions	GO:0005618//cell wall	GO:0030599//pectinesterase activity;GO:0045330//aspartyl esterase activity	GO:0042545//cell wall modification;GO:0045490//pectin catabolic process	gi|356523858|ref|XP_003530551.1|/3.0e-223/PREDICTED: probable pectinesterase 53 [Glycine max]//gi|356523858|ref|XP_003530551.1|/3.4e-223/PREDICTED: probable pectinesterase 53 [Glycine max]
Glyma.08G255500	3.22216	0.00214094	0.0294527	Up	-	-	-	-	gi|356523687|ref|XP_003530467.1|/0.0e+00/PREDICTED: pentatricopeptide repeat-containing protein At3g02490, mitochondrial-like [Glycine max]
Glyma.03G236300	3.22172	0.00263448	0.0342757	Up	ko04626//Plant-pathogen interaction	GO:0016021//integral component of membrane	GO:0004601//peroxidase activity;GO:0005509//calcium ion binding;GO:0016174//NAD(P)H oxidase activity	GO:0055114//oxidation-reduction process;GO:0098869//cellular oxidant detoxification	gi|356505839|ref|XP_003521697.1|/0.0e+00/PREDICTED: respiratory burst oxidase homolog protein B-like [Glycine max]//gi|947120277|gb|KRH68526.1|/0.0e+00/hypothetical protein GLYMA_03G236300 [Glycine max]
Glyma.07G039700	3.21225	1.54266e-05	0.000597373	Up	-	-	GO:0004674//protein serine/threonine kinase activity;GO:0005524//ATP binding	GO:0006468//protein phosphorylation	gi|356519790|ref|XP_003528552.1|/2.3e-241/PREDICTED: putative receptor-like protein kinase At1g72540 [Glycine max]
Glyma.08G303000	3.20887	0.00287454	0.0365574	Up	ko01110//Biosynthesis of secondary metabolites	-	GO:0003676//nucleic acid binding;GO:0004004//ATP-dependent RNA helicase activity;GO:0005524//ATP binding	GO:0010501//RNA secondary structure unwinding	gi|356524181|ref|XP_003530710.1|/1.0e-276/PREDICTED: DEAD-box ATP-dependent RNA helicase 53-like [Glycine max]//gi|356524181|ref|XP_003530710.1|/1.7e-211/PREDICTED: DEAD-box ATP-dependent RNA helicase 53-like [Glycine max]//gi|947097368|gb|KRH45953.1|/1.9e-273/hypothetical protein GLYMA_08G303000 [Glycine max]
Glyma.04G256800	3.20356	0.000265921	0.00596076	Up	ko01100//Metabolic pathways;ko00230//Purine metabolism;ko00240//Pyrimidine metabolism	-	GO:0016301//kinase activity;GO:0016301//kinase activity;GO:0016301//kinase activity	GO:0016310//phosphorylation;GO:0016310//phosphorylation;GO:0016310//phosphorylation	gi|356507706|ref|XP_003522605.1|/9.6e-297/PREDICTED: uncharacterized protein LOC100799545 isoform X1 [Glycine max]//gi|571452308|ref|XP_006579001.1|/8.1e-277/PREDICTED: uncharacterized protein LOC100799545 isoform X2 [Glycine max]//gi|955318042|ref|XP_014630500.1|/5.5e-260/PREDICTED: uncharacterized protein LOC100799545 isoform X3 [Glycine max]
Glyma.17G048900	3.20247	3.44898e-07	2.23689e-05	Up	-	-	GO:0004672//protein kinase activity;GO:0005524//ATP binding	GO:0006468//protein phosphorylation	gi|351734456|ref|NP_001238581.1|/1.7e-231/kinase-like protein [Glycine max]
Glyma.07G132400	3.20098	3.52726e-05	0.00116355	Up	ko04626//Plant-pathogen interaction	GO:0005634//nucleus	GO:0003677//DNA binding	GO:0006351//transcription, DNA-templated;GO:0010338//leaf formation	gi|571464118|ref|XP_006582959.1|/6.4e-152/PREDICTED: phantastica transcription factor a isoform X1 [Glycine max]//gi|571464118|ref|XP_006582959.1|/6.6e-152/PREDICTED: phantastica transcription factor a isoform X1 [Glycine max]
Glyma.10G168600	3.20004	0.00222267	0.03027	Up	ko01100//Metabolic pathways;ko00195//Photosynthesis	-	-	-	gi|356533668|ref|XP_003535382.1|/0.0e+00/PREDICTED: uncharacterized protein LOC100802355 [Glycine max]
Glyma.12G135000	3.19889	9.09816e-06	0.000383261	Up	ko01100//Metabolic pathways;ko00730//Thiamine metabolism	GO:0005829//cytosol;GO:0009570//chloroplast stroma	GO:0016491//oxidoreductase activity	GO:0006950//response to stress;GO:0009228//thiamine biosynthetic process;GO:0052837//thiazole biosynthetic process;GO:0055114//oxidation-reduction process	gi|947077021|gb|KRH25861.1|/1.8e-193/hypothetical protein GLYMA_12G135000 [Glycine max]
Glyma.18G209100	3.19736	0.000838038	0.0145257	Up	ko01100//Metabolic pathways;ko01200//Carbon metabolism;ko00710//Carbon fixation in photosynthetic organisms;ko00620//Pyruvate metabolism	GO:0005856//cytoskeleton	-	GO:0030036//actin cytoskeleton organization	gi|955385719|ref|XP_014626653.1|/0.0e+00/PREDICTED: protein SCAR2-like [Glycine max]
Glyma.07G019800	3.19708	0.00257961	0.0338119	Up	-	-	GO:0005089//Rho guanyl-nucleotide exchange factor activity	GO:0043547//positive regulation of GTPase activity	gi|356523072|ref|XP_003530166.1|/1.2e-242/PREDICTED: rop guanine nucleotide exchange factor 12-like isoform X1 [Glycine max]//gi|356523072|ref|XP_003530166.1|/1.3e-292/PREDICTED: rop guanine nucleotide exchange factor 12-like isoform X1 [Glycine max]//gi|356523072|ref|XP_003530166.1|/1.5e-224/PREDICTED: rop guanine nucleotide exchange factor 12-like isoform X1 [Glycine max]//gi|356523072|ref|XP_0…
Glyma.17G098700	3.19629	0.00173393	0.025282	Up	-	-	GO:0008017//microtubule binding;GO:0008017//microtubule binding;GO:0008017//microtubule binding	-	gi|356565091|ref|XP_003550778.1|/2.3e-151/PREDICTED: microtubule-associated protein RP/EB family member 1B isoform X1 [Glycine max]//gi|571535305|ref|XP_006600695.1|/5.0e-129/PREDICTED: microtubule-associated protein RP/EB family member 1A isoform X3 [Glycine max]//gi|947054005|gb|KRH03458.1|/6.8e-112/hypothetical protein GLYMA_17G098700 [Glycine max]//gi|955377901|ref|XP_014624858.1|/3.1e-134/PR…
Glyma.15G148000	3.19624	0.000151557	0.0037709	Up	-	GO:0016021//integral component of membrane	GO:0016757//transferase activity, transferring glycosyl groups	-	gi|947062791|gb|KRH12052.1|/3.3e-153/hypothetical protein GLYMA_15G148000 [Glycine max]
Glyma.08G312000	3.19051	1.13483e-06	6.35328e-05	Up	ko01100//Metabolic pathways;ko01110//Biosynthesis of secondary metabolites;ko00940//Phenylpropanoid biosynthesis;ko00941//Flavonoid biosynthesis;ko00945//Stilbenoid, diarylheptanoid and gingerol biosynthesis	-	GO:0016747//transferase activity, transferring acyl groups other than amino-acyl groups	-	gi|356527026|ref|XP_003532115.1|/1.2e-264/PREDICTED: spermidine hydroxycinnamoyl transferase-like [Glycine max]
Glyma.06G039100	3.18858	0.00217109	0.0297468	Up	ko04075//Plant hormone signal transduction	-	-	-	gi|356518087|ref|XP_003527715.1|/4.4e-162/PREDICTED: BRI1 kinase inhibitor 1-like [Glycine max]
Glyma.19G219800	3.18711	0.000698684	0.0126603	Up	ko01100//Metabolic pathways;ko01110//Biosynthesis of secondary metabolites;ko00906//Carotenoid biosynthesis	-	GO:0010301//xanthoxin dehydrogenase activity	GO:0055114//oxidation-reduction process	gi|356572830|ref|XP_003554568.1|/5.3e-145/PREDICTED: short-chain dehydrogenase reductase 3b [Glycine max]
Glyma.15G155300	3.1862	0.000681621	0.0124133	Up	-	GO:0016021//integral component of membrane	-	-	gi|356556134|ref|XP_003546382.1|/2.6e-277/PREDICTED: uncharacterized protein LOC100787815 [Glycine max]
Glyma.08G163600	3.1849	1.65979e-05	0.000634272	Up	-	-	-	-	gi|356528641|ref|XP_003532908.1|/0.0e+00/PREDICTED: uncharacterized protein LOC100792266 [Glycine max]
Glyma.08G153600	3.18457	5.05146e-11	8.50418e-09	Up	-	GO:0016021//integral component of membrane	-	-	gi|947094911|gb|KRH43496.1|/4.5e-22/hypothetical protein GLYMA_08G153600 [Glycine max]
Glyma.03G068700	3.17892	5.27581e-05	0.00161906	Up	-	-	-	-	gi|734352315|gb|KHN13073.1|/8.3e-201/UPF0160 protein MYG1, mitochondrial [Glycine soja]
Glyma.19G196100	3.17889	5.55873e-05	0.00168843	Up	ko03040//Spliceosome	-	GO:0003755//peptidyl-prolyl cis-trans isomerase activity	GO:0000413//protein peptidyl-prolyl isomerization;GO:0006457//protein folding	gi|947046586|gb|KRG96215.1|/2.0e-129/hypothetical protein GLYMA_19G196100 [Glycine max]
Glyma.08G074100	3.17789	0.000463416	0.0090987	Up	-	GO:0016021//integral component of membrane	GO:0008289//lipid binding	GO:0006869//lipid transport	gi|356524854|ref|XP_003531043.1|/2.3e-72/PREDICTED: non-specific lipid-transfer protein-like protein At5g64080 [Glycine max]
Glyma.04G075700	3.17447	6.82443e-05	0.00199994	Up	ko04144//Endocytosis	GO:0016020//membrane	-	-	gi|571449627|ref|XP_006578204.1|/1.1e-205/PREDICTED: F-box protein AFR [Glycine max]
Glyma.01G200500	3.17376	3.1968e-07	2.09335e-05	Up	ko01100//Metabolic pathways;ko04070//Phosphatidylinositol signaling system;ko00562//Inositol phosphate metabolism	-	GO:0016787//hydrolase activity	GO:0046856//phosphatidylinositol dephosphorylation	gi|947129377|gb|KRH77231.1|/0.0e+00/hypothetical protein GLYMA_01G200500 [Glycine max]
Glyma.06G114200	3.16741	0.0013315	0.0206376	Up	-	-	GO:0004190//aspartic-type endopeptidase activity	GO:0006508//proteolysis;GO:0030163//protein catabolic process	gi|356515904|ref|XP_003526637.1|/4.4e-249/PREDICTED: aspartic proteinase Asp1-like [Glycine max]//gi|947104867|gb|KRH53250.1|/1.7e-235/hypothetical protein GLYMA_06G114200 [Glycine max]
Glyma.19G206300	3.1642	2.64386e-06	0.000132329	Up	ko03013//RNA transport	-	GO:0003779//actin binding	-	gi|571559338|ref|XP_003554497.2|/1.3e-134/PREDICTED: protein NETWORKED 3A-like isoform X1 [Glycine max]//gi|571559338|ref|XP_003554497.2|/2.7e-114/PREDICTED: protein NETWORKED 3A-like isoform X1 [Glycine max]//gi|571559338|ref|XP_003554497.2|/6.3e-114/PREDICTED: protein NETWORKED 3A-like isoform X1 [Glycine max]//gi|571559338|ref|XP_003554497.2|/8.4e-135/PREDICTED: protein NETWORKED 3A-like isofo…
Glyma.17G061900	3.16114	0.000933093	0.0157871	Up	ko01100//Metabolic pathways;ko01110//Biosynthesis of secondary metabolites;ko00130//Ubiquinone and other terpenoid-quinone biosynthesis	GO:0016021//integral component of membrane	GO:0004659//prenyltransferase activity	-	gi|947053393|gb|KRH02846.1|/5.4e-208/hypothetical protein GLYMA_17G061900 [Glycine max]//gi|947053394|gb|KRH02847.1|/1.9e-186/hypothetical protein GLYMA_17G061900 [Glycine max]
Glyma.10G193200	3.15661	3.18669e-07	2.09335e-05	Up	ko03018//RNA degradation	GO:0005737//cytoplasm	GO:0005524//ATP binding	GO:0042026//protein refolding	gi|356535474|ref|XP_003536270.1|/1.2e-302/PREDICTED: chaperonin CPN60-2, mitochondrial-like [Glycine max]
Glyma.15G006200	3.14938	0.000150317	0.00375398	Up	-	-	-	GO:0006355//regulation of transcription, DNA-templated	gi|571514496|ref|XP_006597112.1|/1.0e-61/PREDICTED: uncharacterized protein LOC102660607 isoform X2 [Glycine max]//gi|947060441|gb|KRH09702.1|/2.5e-52/hypothetical protein GLYMA_15G006200 [Glycine max]//gi|947060442|gb|KRH09703.1|/1.9e-53/hypothetical protein GLYMA_15G006200 [Glycine max]
Glyma.09G218600	3.14863	0.000679616	0.0123905	Up	ko00906//Carotenoid biosynthesis	GO:0016021//integral component of membrane;GO:0016021//integral component of membrane	GO:0005506//iron ion binding;GO:0005506//iron ion binding;GO:0010295//(+)-abscisic acid 8'-hydroxylase activity;GO:0010295//(+)-abscisic acid 8'-hydroxylase activity;GO:0020037//heme binding;GO:0020037//heme binding	GO:0007275//multicellular organism development;GO:0007275//multicellular organism development;GO:0009687//abscisic acid metabolic process;GO:0009687//abscisic acid metabolic process;GO:0010268//brassinosteroid homeostasis;GO:0010268//brassinosteroid homeostasis;GO:0016125//sterol metabolic process;GO:0016125//sterol metabolic process;GO:0016132//brassinosteroid biosynthetic process;GO:0016132//br…	gi|356531551|ref|XP_003534341.1|/7.8e-235/PREDICTED: abscisic acid 8'-hydroxylase 1 [Glycine max]//gi|356531551|ref|XP_003534341.1|/8.3e-226/PREDICTED: abscisic acid 8'-hydroxylase 1 [Glycine max]//gi|356531551|ref|XP_003534341.1|/8.8e-276/PREDICTED: abscisic acid 8'-hydroxylase 1 [Glycine max]//gi|947091110|gb|KRH39775.1|/8.8e-194/hypothetical protein GLYMA_09G218600 [Glycine max]//gi|947091114|…
Glyma.16G063200	3.1476	2.00362e-06	0.000104415	Up	ko01100//Metabolic pathways;ko01110//Biosynthesis of secondary metabolites;ko01200//Carbon metabolism;ko00030//Pentose phosphate pathway;ko00480//Glutathione metabolism	-	GO:0004345//glucose-6-phosphate dehydrogenase activity;GO:0050661//NADP binding	GO:0006006//glucose metabolic process;GO:0006098//pentose-phosphate shunt;GO:0055114//oxidation-reduction process	gi|356558777|ref|XP_003547679.1|/1.7e-308/PREDICTED: glucose-6-phosphate 1-dehydrogenase, cytoplasmic isoform [Glycine max]//gi|356558777|ref|XP_003547679.1|/1.8e-308/PREDICTED: glucose-6-phosphate 1-dehydrogenase, cytoplasmic isoform [Glycine max]//gi|356558777|ref|XP_003547679.1|/1.9e-308/PREDICTED: glucose-6-phosphate 1-dehydrogenase, cytoplasmic isoform [Glycine max]//gi|356558777|ref|XP_0035…
Glyma.10G015500	3.14212	0.000989437	0.0164372	Up	ko01100//Metabolic pathways;ko01110//Biosynthesis of secondary metabolites;ko00940//Phenylpropanoid biosynthesis	GO:0016021//integral component of membrane	GO:0008483//transaminase activity;GO:0016829//lyase activity	GO:0008152//metabolic process	gi|947083115|gb|KRH31836.1|/3.8e-41/hypothetical protein GLYMA_10G015500 [Glycine max]
Glyma.09G231400	3.1416	5.73806e-05	0.0017339	Up	ko01100//Metabolic pathways;ko00500//Starch and sucrose metabolism	-	GO:0004805//trehalose-phosphatase activity	GO:0005992//trehalose biosynthetic process;GO:0016311//dephosphorylation	gi|356531696|ref|XP_003534412.1|/4.5e-229/PREDICTED: trehalose-phosphate phosphatase A-like [Glycine max]//gi|356531696|ref|XP_003534412.1|/5.0e-229/PREDICTED: trehalose-phosphate phosphatase A-like [Glycine max]//gi|356531696|ref|XP_003534412.1|/5.3e-229/PREDICTED: trehalose-phosphate phosphatase A-like [Glycine max]//gi|356531696|ref|XP_003534412.1|/5.4e-229/PREDICTED: trehalose-phosphate phosp…
Glyma.05G221500	3.1407	1.87067e-05	0.000697194	Up	-	-	-	-	gi|571456842|ref|XP_006580493.1|/0.0e+00/PREDICTED: uncharacterized protein LOC100802783 [Glycine max]//gi|947111795|gb|KRH60121.1|/0.0e+00/hypothetical protein GLYMA_05G221500 [Glycine max]
Glyma.10G255800	3.13758	0.00199608	0.0279128	Up	-	GO:0005576//extracellular region;GO:0016021//integral component of membrane	GO:0008083//growth factor activity	GO:0008283//cell proliferation	gi|571567015|ref|XP_003555999.2|/1.0e-41/PREDICTED: phytosulfokines 3-like [Glycine max]
Glyma.10G058500	3.13067	6.69387e-09	7.09356e-07	Up	-	-	GO:0000166//nucleotide binding;GO:0003676//nucleic acid binding	-	gi|356533254|ref|XP_003535181.1|/2.1e-149/PREDICTED: 29 kDa ribonucleoprotein A, chloroplastic [Glycine max]
Glyma.05G241900	3.1303	8.81427e-06	0.000373242	Up	-	-	GO:0008270//zinc ion binding	-	gi|947112135|gb|KRH60461.1|/6.0e-244/hypothetical protein GLYMA_05G241900 [Glycine max]
Glyma.19G141600	3.12908	0.00119236	0.0190021	Up	ko01100//Metabolic pathways;ko01110//Biosynthesis of secondary metabolites;ko01200//Carbon metabolism;ko00010//Glycolysis / Gluconeogenesis;ko00620//Pyruvate metabolism;ko00020//Citrate cycle (TCA cycle)	-	-	-	gi|734389647|gb|KHN26332.1|/2.9e-33/hypothetical protein glysoja_029286 [Glycine soja]
Glyma.19G246100	3.12887	1.24661e-05	0.000497125	Up	-	-	GO:0003676//nucleic acid binding	-	gi|351726092|ref|NP_001236091.1|/1.2e-60/uncharacterized protein LOC100305998 [Glycine max]
Glyma.10G148700	3.12806	0.00225277	0.030566	Up	-	-	GO:0005516//calmodulin binding	GO:0006950//response to stress	gi|356533552|ref|XP_003535327.1|/1.2e-291/PREDICTED: calmodulin-binding protein 60 G-like [Glycine max]
Glyma.08G044300	3.12619	0.00209178	0.0289272	Up	-	GO:0016021//integral component of membrane	GO:0004674//protein serine/threonine kinase activity;GO:0005524//ATP binding	GO:0006468//protein phosphorylation	gi|571469918|ref|XP_006584868.1|/0.0e+00/PREDICTED: probable receptor-like protein kinase At1g67000 [Glycine max]
Glyma.06G025400	3.12392	1.6527e-05	0.000632367	Up	-	-	-	-	gi|571458617|ref|XP_006581178.1|/0.0e+00/PREDICTED: filament-like plant protein 4 [Glycine max]
Glyma.20G023000	3.1178	0.00408321	0.0467898	Up	-	-	-	-	gi|571563757|ref|XP_006605524.1|/0.0e+00/PREDICTED: putative E3 ubiquitin-protein ligase LIN isoform X1 [Glycine max]//gi|571563761|ref|XP_003556483.2|/0.0e+00/PREDICTED: putative E3 ubiquitin-protein ligase LIN isoform X2 [Glycine max]//gi|947039712|gb|KRG89436.1|/0.0e+00/hypothetical protein GLYMA_20G023000 [Glycine max]
Glyma.04G205300	3.11777	0.00106101	0.0173515	Up	ko03013//RNA transport	GO:0005622//intracellular;GO:0016021//integral component of membrane	GO:0005215//transporter activity	GO:0006810//transport	gi|356507414|ref|XP_003522462.1|/1.6e-238/PREDICTED: patellin-3-like [Glycine max]
Glyma.12G228400	3.11596	4.22183e-11	7.26201e-09	Up	ko01100//Metabolic pathways;ko01110//Biosynthesis of secondary metabolites;ko00940//Phenylpropanoid biosynthesis	-	-	-	gi|356544076|ref|XP_003540481.1|/7.3e-140/PREDICTED: multiple organellar RNA editing factor 8, chloroplastic/mitochondrial [Glycine max]
Glyma.20G036600	3.1151	0.000948441	0.015955	Up	-	GO:0016021//integral component of membrane;GO:0022625//cytosolic large ribosomal subunit	GO:0003723//RNA binding;GO:0003735//structural constituent of ribosome	GO:0006412//translation;GO:0042254//ribosome biogenesis	gi|571564058|ref|XP_006605568.1|/0.0e+00/PREDICTED: uncharacterized protein LOC100820215 isoform X1 [Glycine max]
Glyma.08G113600	3.11378	3.34377e-08	2.98394e-06	Up	-	GO:0016021//integral component of membrane	GO:0003824//catalytic activity	GO:0008152//metabolic process	gi|356525251|ref|XP_003531240.1|/0.0e+00/PREDICTED: probable acyl-activating enzyme 18, peroxisomal [Glycine max]
Glyma.09G181400	3.11065	0.000114041	0.0030348	Up	-	GO:0005886//plasma membrane	GO:0004674//protein serine/threonine kinase activity;GO:0005524//ATP binding	GO:0006468//protein phosphorylation;GO:0007166//cell surface receptor signaling pathway	gi|571478192|ref|XP_006587493.1|/0.0e+00/PREDICTED: probable LRR receptor-like serine/threonine-protein kinase At5g48740 isoform X1 [Glycine max]
Glyma.02G016100	3.10817	0.00262623	0.0342434	Up	-	GO:0005634//nucleus	GO:0003677//DNA binding;GO:0003700//transcription factor activity, sequence-specific DNA binding	GO:0006355//regulation of transcription, DNA-templated	gi|359807644|ref|NP_001241423.1|/2.8e-162/uncharacterized protein LOC100819416 [Glycine max]
Glyma.10G003200	3.10754	3.77451e-06	0.000179374	Up	ko01100//Metabolic pathways;ko01110//Biosynthesis of secondary metabolites;ko00860//Porphyrin and chlorophyll metabolism	-	GO:0047746//chlorophyllase activity	GO:0015996//chlorophyll catabolic process	gi|356537208|ref|XP_003537121.1|/1.5e-184/PREDICTED: chlorophyllase-2, chloroplastic [Glycine max]
Glyma.17G151000	3.10442	9.30492e-09	9.64522e-07	Up	-	-	-	-	gi|734314252|gb|KHN01655.1|/6.5e-83/hypothetical protein glysoja_012966 [Glycine soja]
Glyma.16G175600	3.10082	4.71697e-05	0.00147328	Up	ko00943//Isoflavonoid biosynthesis	GO:0043231//intracellular membrane-bounded organelle	GO:0050004;GO:0080043//quercetin 3-O-glucosyltransferase activity;GO:0080044//quercetin 7-O-glucosyltransferase activity	GO:0009813//flavonoid biosynthetic process;GO:0052696//flavonoid glucuronidation	gi|351721420|ref|NP_001235161.1|/1.3e-260/isoflavone 7-O-glucosyltransferase 1 [Glycine max]
Glyma.09G273300	3.09943	1.94412e-06	0.000101984	Up	-	GO:0016021//integral component of membrane	GO:0004674//protein serine/threonine kinase activity;GO:0005524//ATP binding	GO:0006468//protein phosphorylation	gi|734396170|gb|KHN29489.1|/0.0e+00/Receptor-like protein kinase FERONIA [Glycine soja]
Glyma.10G203700	3.0979	1.72859e-05	0.000654947	Up	-	GO:0016021//integral component of membrane;GO:0016021//integral component of membrane	GO:0005215//transporter activity;GO:0005215//transporter activity	GO:0055085//transmembrane transport;GO:0055085//transmembrane transport	gi|571483896|ref|XP_003535506.2|/1.3e-249/PREDICTED: hippocampus abundant transcript-like protein 1 isoform X1 [Glycine max]//gi|571483896|ref|XP_003535506.2|/9.0e-209/PREDICTED: hippocampus abundant transcript-like protein 1 isoform X1 [Glycine max]
Glyma.19G104600	3.09647	0.000769124	0.0136044	Up	-	GO:0016021//integral component of membrane	GO:0004672//protein kinase activity;GO:0005524//ATP binding	GO:0006468//protein phosphorylation	gi|356571643|ref|XP_003553985.1|/3.0e-212/PREDICTED: probable receptor-like protein kinase At1g30570 [Glycine max]//gi|356571643|ref|XP_003553985.1|/3.1e-212/PREDICTED: probable receptor-like protein kinase At1g30570 [Glycine max]
Glyma.15G106200	3.09392	7.42142e-05	0.00214837	Up	ko01100//Metabolic pathways;ko00230//Purine metabolism	GO:0005829//cytosol	GO:0004000//adenosine deaminase activity	GO:0006154//adenosine catabolic process;GO:0043103//hypoxanthine salvage;GO:0046103//inosine biosynthetic process	gi|356555642|ref|XP_003546139.1|/1.7e-215/PREDICTED: adenosine deaminase-like protein [Glycine max]//gi|356555642|ref|XP_003546139.1|/2.1e-215/PREDICTED: adenosine deaminase-like protein [Glycine max]
Glyma.03G005600	3.09001	8.67196e-06	0.000368248	Up	-	GO:0016021//integral component of membrane;GO:0016021//integral component of membrane	GO:0015238//drug transmembrane transporter activity;GO:0015238//drug transmembrane transporter activity;GO:0015297//antiporter activity;GO:0015297//antiporter activity	GO:0006855//drug transmembrane transport;GO:0006855//drug transmembrane transport	gi|356504228|ref|XP_003520899.1|/1.5e-222/PREDICTED: protein DETOXIFICATION 21-like [Glycine max]//gi|356504228|ref|XP_003520899.1|/5.3e-259/PREDICTED: protein DETOXIFICATION 21-like [Glycine max]
Glyma.15G170800	3.08806	0.00115505	0.0185381	Up	ko03010//Ribosome	GO:0005739//mitochondrion;GO:0015935//small ribosomal subunit	GO:0003735//structural constituent of ribosome	GO:0032543//mitochondrial translation	gi|351721257|ref|NP_001238227.1|/1.8e-72/uncharacterized protein LOC100305630 [Glycine max]
Glyma.19G217500	3.08485	1.34605e-08	1.34818e-06	Up	-	GO:0016021//integral component of membrane;GO:0016021//integral component of membrane	GO:0030246//carbohydrate binding;GO:0030246//carbohydrate binding	-	gi|356572803|ref|XP_003554555.1|/0.0e+00/PREDICTED: nodal modulator 1-like [Glycine max]
Glyma.09G091100	3.08233	3.49684e-06	0.000169056	Up	ko01100//Metabolic pathways;ko00531//Glycosaminoglycan degradation	GO:0016020//membrane	GO:0016798//hydrolase activity, acting on glycosyl bonds	GO:0005975//carbohydrate metabolic process	gi|356530575|ref|XP_003533856.1|/0.0e+00/PREDICTED: heparanase-like protein 3 [Glycine max]//gi|356530575|ref|XP_003533856.1|/9.1e-272/PREDICTED: heparanase-like protein 3 [Glycine max]
Glyma.06G247200	3.08148	8.16635e-05	0.00231738	Up	-	-	GO:0003824//catalytic activity	-	gi|356514768|ref|XP_003526075.1|/0.0e+00/PREDICTED: WD repeat-containing protein 44-like isoform X2 [Glycine max]//gi|947106952|gb|KRH55335.1|/0.0e+00/hypothetical protein GLYMA_06G247200 [Glycine max]
Glyma.18G272200	3.08142	1.96311e-09	2.38971e-07	Up	ko00520//Amino sugar and nucleotide sugar metabolism	GO:0005794//Golgi apparatus;GO:0005829//cytosol	GO:0052691//UDP-arabinopyranose mutase activity	GO:0009832//plant-type cell wall biogenesis;GO:0030244//cellulose biosynthetic process;GO:0033356//UDP-L-arabinose metabolic process	gi|356568813|ref|XP_003552602.1|/5.7e-217/PREDICTED: UDP-arabinopyranose mutase 1-like [Glycine max]
Glyma.11G215400	3.07968	0.00296782	0.0375026	Up	-	-	-	-	gi|947082139|gb|KRH30928.1|/2.5e-256/hypothetical protein GLYMA_11G215400 [Glycine max]
Glyma.08G177200	3.07947	0.00309378	0.0386519	Up	ko04144//Endocytosis	-	-	-	-
Glyma.12G091200	3.07268	0.00417588	0.0475991	Up	ko03013//RNA transport;ko03015//mRNA surveillance pathway;ko03018//RNA degradation	GO:0005634//nucleus	GO:0003677//DNA binding	GO:0006355//regulation of transcription, DNA-templated	gi|356542768|ref|XP_003539837.1|/3.6e-144/PREDICTED: NAC domain-containing protein 90-like isoform X1 [Glycine max]
Glyma.11G253900	3.07129	0.000580098	0.0108554	Up	-	GO:0005618//cell wall;GO:0048046//apoplast	GO:0004553//hydrolase activity, hydrolyzing O-glycosyl compounds;GO:0016762//xyloglucan:xyloglucosyl transferase activity	GO:0010411//xyloglucan metabolic process;GO:0042546//cell wall biogenesis;GO:0071555//cell wall organization	gi|574584615|ref|NP_001276167.1|/1.9e-164/uncharacterized protein LOC100784191 precursor [Glycine max]
Glyma.04G048100	3.07105	2.47604e-06	0.00012532	Up	-	GO:0016021//integral component of membrane	-	-	gi|356510626|ref|XP_003524038.1|/0.0e+00/PREDICTED: probable xyloglucan glycosyltransferase 12 [Glycine max]
Glyma.18G220600	3.0709	0.000543334	0.0103262	Up	ko01110//Biosynthesis of secondary metabolites;ko00943//Isoflavonoid biosynthesis	-	GO:0003824//catalytic activity;GO:0050662//coenzyme binding	-	gi|947051034|gb|KRH00563.1|/3.7e-212/hypothetical protein GLYMA_18G220600 [Glycine max]
Glyma.16G140300	3.06994	1.65111e-08	1.61955e-06	Up	ko03015//mRNA surveillance pathway	GO:0005622//intracellular	GO:0005215//transporter activity	GO:0006810//transport	gi|359807349|ref|NP_001241635.1|/1.6e-171/uncharacterized protein LOC100782334 [Glycine max]//gi|359807349|ref|NP_001241635.1|/2.5e-171/uncharacterized protein LOC100782334 [Glycine max]
Glyma.01G169500	3.06962	6.76172e-05	0.00198713	Up	ko04626//Plant-pathogen interaction	-	-	-	gi|571435744|ref|XP_003516553.2|/3.3e-150/PREDICTED: leucine-rich repeat receptor-like protein kinase PXL2 [Glycine max]
Glyma.16G147300	3.06927	5.59843e-07	3.3815e-05	Up	ko01100//Metabolic pathways;ko01110//Biosynthesis of secondary metabolites;ko01230//Biosynthesis of amino acids;ko00270//Cysteine and methionine metabolism;ko01210//2-Oxocarboxylic acid metabolism;ko00260//Glycine, serine and threonine metabolism;ko00300//Lysine biosynthesis;ko00261//Monobactam biosynthesis	-	GO:0004072//aspartate kinase activity;GO:0016597//amino acid binding	GO:0008652//cellular amino acid biosynthetic process;GO:0016310//phosphorylation	gi|571528469|ref|XP_006599412.1|/0.0e+00/PREDICTED: aspartokinase 2, chloroplastic-like [Glycine max]
Glyma.20G026700	3.06924	2.10909e-06	0.000108954	Up	ko01100//Metabolic pathways;ko01110//Biosynthesis of secondary metabolites;ko00500//Starch and sucrose metabolism;ko04931//Insulin resistance	GO:0005737//cytoplasm;GO:0005737//cytoplasm	GO:0008184//glycogen phosphorylase activity;GO:0008184//glycogen phosphorylase activity;GO:0030170//pyridoxal phosphate binding;GO:0030170//pyridoxal phosphate binding	GO:0005980//glycogen catabolic process;GO:0005980//glycogen catabolic process	gi|356577161|ref|XP_003556696.1|/0.0e+00/PREDICTED: alpha-1,4 glucan phosphorylase L-2 isozyme, chloroplastic/amyloplastic-like isoform X1 [Glycine max]//gi|571563869|ref|XP_006605545.1|/0.0e+00/PREDICTED: alpha-1,4 glucan phosphorylase L-2 isozyme, chloroplastic/amyloplastic-like isoform X2 [Glycine max]
Glyma.02G251000	3.06879	0.000284015	0.00625511	Up	-	GO:0005759//mitochondrial matrix	-	-	gi|734352391|gb|KHN13113.1|/2.6e-134/Hypothetical protein glysoja_037555 [Glycine soja]//gi|947124876|gb|KRH73082.1|/2.3e-107/hypothetical protein GLYMA_02G251000 [Glycine max]
Glyma.09G007300	3.06662	0.000122665	0.00321387	Up	ko03010//Ribosome	GO:0022626//cytosolic ribosome	GO:0003723//RNA binding;GO:0003735//structural constituent of ribosome	GO:0006412//translation	gi|356532241|ref|XP_003534682.1|/2.3e-174/PREDICTED: 50S ribosomal protein L4 [Glycine max]
Glyma.04G192800	3.06654	0.000157433	0.00388469	Up	ko01100//Metabolic pathways;ko01110//Biosynthesis of secondary metabolites;ko00860//Porphyrin and chlorophyll metabolism	GO:0005737//cytoplasm	GO:0004109//coproporphyrinogen oxidase activity;GO:0051536//iron-sulfur cluster binding;GO:0051989//coproporphyrinogen dehydrogenase activity	GO:0006779//porphyrin-containing compound biosynthetic process;GO:0055114//oxidation-reduction process	gi|356507333|ref|XP_003522422.1|/2.7e-287/PREDICTED: oxygen-independent coproporphyrinogen-III oxidase-like protein sll1917 [Glycine max]
Glyma.10G147200	3.06616	0.00050823	0.00979628	Up	-	GO:0005759//mitochondrial matrix;GO:0005759//mitochondrial matrix	GO:0003697//single-stranded DNA binding;GO:0003697//single-stranded DNA binding;GO:0004176//ATP-dependent peptidase activity;GO:0004176//ATP-dependent peptidase activity;GO:0004252//serine-type endopeptidase activity;GO:0004252//serine-type endopeptidase activity;GO:0005524//ATP binding;GO:0005524//ATP binding;GO:0043565//sequence-specific DNA binding;GO:0043565//sequence-specific DNA binding;GO:…	GO:0006515//misfolded or incompletely synthesized protein catabolic process;GO:0006515//misfolded or incompletely synthesized protein catabolic process;GO:0034599//cellular response to oxidative stress;GO:0034599//cellular response to oxidative stress;GO:0051131//chaperone-mediated protein complex assembly;GO:0051131//chaperone-mediated protein complex assembly;GO:0070407//oxidation-dependent pro…	gi|356533540|ref|XP_003535321.1|/0.0e+00/PREDICTED: lon protease homolog 1, mitochondrial-like isoform X1 [Glycine max]//gi|571483064|ref|XP_006589120.1|/0.0e+00/PREDICTED: lon protease homolog 1, mitochondrial-like isoform X2 [Glycine max]
Glyma.13G297400	3.06572	1.42767e-05	0.000557851	Up	-	-	-	-	gi|947078106|gb|KRH26946.1|/1.1e-11/hypothetical protein GLYMA_12G204100 [Glycine max]
Glyma.06G323600	3.06451	0.000152377	0.00378171	Up	-	GO:0016021//integral component of membrane;GO:0016021//integral component of membrane	-	-	gi|356515412|ref|XP_003526394.1|/1.1e-305/PREDICTED: uncharacterized protein slp1-like isoform X1 [Glycine max]//gi|356515412|ref|XP_003526394.1|/1.2e-305/PREDICTED: uncharacterized protein slp1-like isoform X1 [Glycine max]//gi|356515412|ref|XP_003526394.1|/5.6e-306/PREDICTED: uncharacterized protein slp1-like isoform X1 [Glycine max]//gi|356515412|ref|XP_003526394.1|/9.2e-306/PREDICTED: unchara…
Glyma.04G072300	3.0625	7.75302e-05	0.0022294	Up	ko01100//Metabolic pathways;ko00195//Photosynthesis	GO:0009654//photosystem II oxygen evolving complex;GO:0009654//photosystem II oxygen evolving complex;GO:0009654//photosystem II oxygen evolving complex;GO:0016021//integral component of membrane;GO:0019898//extrinsic component of membrane;GO:0019898//extrinsic component of membrane;GO:0019898//extrinsic component of membrane	GO:0005509//calcium ion binding;GO:0005509//calcium ion binding;GO:0005509//calcium ion binding	GO:0015979//photosynthesis;GO:0015979//photosynthesis;GO:0015979//photosynthesis	gi|571448344|ref|XP_006577799.1|/1.2e-169/PREDICTED: uncharacterized protein LOC100776365 isoform X1 [Glycine max]//gi|571448346|ref|XP_006577800.1|/6.2e-128/PREDICTED: uncharacterized protein LOC100776365 isoform X2 [Glycine max]//gi|947113559|gb|KRH61861.1|/1.8e-153/hypothetical protein GLYMA_04G072300 [Glycine max]//gi|947113562|gb|KRH61864.1|/9.1e-167/hypothetical protein GLYMA_04G072300 [Gly…
Glyma.05G095900	3.06206	6.99746e-07	4.13687e-05	Up	-	GO:0005634//nucleus	GO:0003700//transcription factor activity, sequence-specific DNA binding;GO:0043565//sequence-specific DNA binding	GO:0006259//DNA metabolic process;GO:0006355//regulation of transcription, DNA-templated	gi|947109630|gb|KRH57956.1|/8.0e-151/hypothetical protein GLYMA_05G095900 [Glycine max]
Glyma.03G225300	3.06041	6.5941e-07	3.9083e-05	Up	-	-	-	-	gi|351722873|ref|NP_001236491.1|/4.5e-123/uncharacterized protein LOC100306030 [Glycine max]//gi|351722873|ref|NP_001236491.1|/5.0e-123/uncharacterized protein LOC100306030 [Glycine max]//gi|947120104|gb|KRH68353.1|/2.1e-109/hypothetical protein GLYMA_03G225300 [Glycine max]
Glyma.01G157100	3.05986	0.000272345	0.00607134	Up	-	GO:0016021//integral component of membrane	GO:0003735//structural constituent of ribosome	GO:0006412//translation;GO:0006810//transport	gi|356496531|ref|XP_003517120.1|/1.7e-176/PREDICTED: mitochondrial phosphate carrier protein 1, mitochondrial-like isoform X2 [Glycine max]
Glyma.13G240900	3.05954	1.63493e-08	1.607e-06	Up	-	-	-	-	gi|947072580|gb|KRH21471.1|/1.2e-229/hypothetical protein GLYMA_13G240900 [Glycine max]
Glyma.19G173500	3.05847	0.000183722	0.00442975	Up	-	-	-	-	gi|356572349|ref|XP_003554331.1|/2.4e-105/PREDICTED: uncharacterized protein LOC100783670 isoform X2 [Glycine max]//gi|955390394|ref|XP_014627654.1|/1.3e-114/PREDICTED: uncharacterized protein LOC100783670 isoform X1 [Glycine max]
Glyma.02G137400	3.05281	2.79588e-09	3.24535e-07	Up	-	GO:0005634//nucleus;GO:0005634//nucleus;GO:0016021//integral component of membrane	GO:0001046//core promoter sequence-specific DNA binding;GO:0001046//core promoter sequence-specific DNA binding;GO:0001228//transcriptional activator activity, RNA polymerase II transcription regulatory region sequence-specific binding;GO:0001228//transcriptional activator activity, RNA polymerase II transcription regulatory region sequence-specific binding;GO:0046983//protein dimerization activi…	GO:0045944//positive regulation of transcription from RNA polymerase II promoter;GO:0045944//positive regulation of transcription from RNA polymerase II promoter	gi|351726618|ref|NP_001235597.1|/1.8e-87/uncharacterized LOC100527660 [Glycine max]//gi|571437893|ref|XP_006574374.1|/2.0e-86/PREDICTED: uncharacterized protein LOC100527660 isoform X1 [Glycine max]//gi|947123019|gb|KRH71225.1|/1.2e-73/hypothetical protein GLYMA_02G137400 [Glycine max]
Glyma.14G162100	3.04898	0.000827452	0.0143965	Up	ko04075//Plant hormone signal transduction;ko04931//Insulin resistance	-	GO:0004722//protein serine/threonine phosphatase activity;GO:0046872//metal ion binding	GO:0006470//protein dephosphorylation	gi|571510541|ref|XP_006596297.1|/2.0e-208/PREDICTED: probable protein phosphatase 2C 51 [Glycine max]//gi|571510541|ref|XP_006596297.1|/2.2e-206/PREDICTED: probable protein phosphatase 2C 51 [Glycine max]//gi|571510541|ref|XP_006596297.1|/8.3e-198/PREDICTED: probable protein phosphatase 2C 51 [Glycine max]
Glyma.15G108400	3.04771	4.34505e-06	0.000203835	Up	ko00620//Pyruvate metabolism	-	GO:0004462//lactoylglutathione lyase activity;GO:0046872//metal ion binding	-	gi|734404513|gb|KHN33024.1|/9.3e-171/Putative lactoylglutathione lyase [Glycine soja]
Glyma.20G198500	3.04763	6.58727e-06	0.000289993	Up	-	GO:0005634//nucleus;GO:0005634//nucleus	GO:0043565//sequence-specific DNA binding;GO:0043565//sequence-specific DNA binding;GO:0046982//protein heterodimerization activity;GO:0046982//protein heterodimerization activity	GO:0006355//regulation of transcription, DNA-templated;GO:0006355//regulation of transcription, DNA-templated	gi|356576428|ref|XP_003556333.1|/1.0e-92/PREDICTED: nuclear transcription factor Y subunit B-1 isoform X1 [Glycine max]//gi|356576428|ref|XP_003556333.1|/6.6e-93/PREDICTED: nuclear transcription factor Y subunit B-1 isoform X1 [Glycine max]//gi|356576428|ref|XP_003556333.1|/7.3e-93/PREDICTED: nuclear transcription factor Y subunit B-1 isoform X1 [Glycine max]//gi|947042508|gb|KRG92232.1|/1.0e-61/…
Glyma.01G036900	3.04525	8.42894e-05	0.00237204	Up	-	GO:0016021//integral component of membrane;GO:0031012//extracellular matrix	GO:0004222//metalloendopeptidase activity;GO:0008270//zinc ion binding	GO:0006508//proteolysis	gi|255647293|gb|ACU24113.1|/9.6e-205/unknown [Glycine max]
Glyma.03G108000	3.04346	0.00156605	0.0233726	Up	-	GO:0016021//integral component of membrane	-	-	gi|571445116|ref|XP_006576706.1|/2.1e-229/PREDICTED: uncharacterized protein LOC100779874 [Glycine max]
Glyma.05G152000	3.04248	1.55504e-16	8.58435e-14	Up	ko01100//Metabolic pathways;ko00270//Cysteine and methionine metabolism	GO:0005829//cytosol	GO:0004013//adenosylhomocysteinase activity	GO:0006730//one-carbon metabolic process;GO:0033353//S-adenosylmethionine cycle	gi|947110521|gb|KRH58847.1|/1.4e-294/hypothetical protein GLYMA_05G152000 [Glycine max]//gi|947110522|gb|KRH58848.1|/1.2e-283/hypothetical protein GLYMA_05G152000 [Glycine max]
Glyma.10G261400	3.0404	6.29884e-05	0.00188275	Up	ko01100//Metabolic pathways;ko01230//Biosynthesis of amino acids;ko01200//Carbon metabolism;ko00260//Glycine, serine and threonine metabolism	-	GO:0004617//phosphoglycerate dehydrogenase activity;GO:0016597//amino acid binding;GO:0051287//NAD binding	GO:0006564//L-serine biosynthetic process;GO:0055114//oxidation-reduction process	gi|356536156|ref|XP_003536605.1|/0.0e+00/PREDICTED: D-3-phosphoglycerate dehydrogenase 3, chloroplastic-like [Glycine max]
Glyma.16G209800	3.03745	1.46834e-06	7.97592e-05	Up	ko00052//Galactose metabolism;ko00561//Glycerolipid metabolism;ko00600//Sphingolipid metabolism;ko00603//Glycosphingolipid biosynthesis - globo series	GO:0009505//plant-type cell wall	GO:0052692//raffinose alpha-galactosidase activity	GO:0005975//carbohydrate metabolic process	gi|356559985|ref|XP_003548276.1|/3.1e-231/PREDICTED: alpha-galactosidase-like [Glycine max]
Glyma.08G084300	3.03295	4.66047e-06	0.000216917	Up	ko01100//Metabolic pathways;ko01212//Fatty acid metabolism;ko00061//Fatty acid biosynthesis;ko00780//Biotin metabolism	-	GO:0016747//transferase activity, transferring acyl groups other than amino-acyl groups	GO:0006633//fatty acid biosynthetic process	gi|351724925|ref|NP_001238610.1|/1.1e-272/beta-ketoacyl-ACP synthetase I [Glycine max]
Glyma.19G053100	3.0287	0.000334824	0.00711539	Up	-	-	-	-	gi|351721082|ref|NP_001235406.1|/1.1e-51/uncharacterized protein LOC100306462 [Glycine max]
Glyma.06G084200	3.02827	0.00306177	0.0383627	Up	-	GO:0016021//integral component of membrane	GO:0003824//catalytic activity	GO:0009116//nucleoside metabolic process	gi|947104336|gb|KRH52719.1|/6.1e-226/hypothetical protein GLYMA_06G084200 [Glycine max]
Glyma.06G056400	3.02714	0.000208071	0.00488776	Up	-	GO:0016021//integral component of membrane	GO:0004674//protein serine/threonine kinase activity;GO:0005524//ATP binding	GO:0006468//protein phosphorylation	gi|571459067|ref|XP_006581305.1|/6.3e-285/PREDICTED: LRR receptor-like serine/threonine-protein kinase ERECTA [Glycine max]//gi|571459067|ref|XP_006581305.1|/6.5e-285/PREDICTED: LRR receptor-like serine/threonine-protein kinase ERECTA [Glycine max]//gi|947103872|gb|KRH52255.1|/2.7e-213/hypothetical protein GLYMA_06G056400 [Glycine max]//gi|947103873|gb|KRH52256.1|/3.9e-306/hypothetical protein GL…
Glyma.06G289500	3.02642	0.000426217	0.00852985	Up	-	-	-	GO:0000741//karyogamy;GO:0000741//karyogamy;GO:0000741//karyogamy	gi|734312985|gb|KHN01101.1|/1.0e-59/hypothetical protein glysoja_040290, partial [Glycine soja]//gi|734312985|gb|KHN01101.1|/1.4e-59/hypothetical protein glysoja_040290, partial [Glycine soja]//gi|734312985|gb|KHN01101.1|/1.7e-37/hypothetical protein glysoja_040290, partial [Glycine soja]//gi|734312985|gb|KHN01101.1|/2.4e-37/hypothetical protein glysoja_040290, partial [Glycine soja]//gi|73431298…
Glyma.12G228600	3.0226	4.08527e-07	2.58598e-05	Up	-	GO:0005634//nucleus;GO:0005739//mitochondrion;GO:0005829//cytosol	GO:0003713//transcription coactivator activity;GO:0019172//glyoxalase III activity	GO:0006357//regulation of transcription from RNA polymerase II promoter;GO:0019243//methylglyoxal catabolic process to D-lactate via S-lactoyl-glutathione;GO:0019249//lactate biosynthetic process;GO:0070301//cellular response to hydrogen peroxide	gi|356544078|ref|XP_003540482.1|/5.6e-229/PREDICTED: protein DJ-1 homolog B-like [Glycine max]
Glyma.16G028900	3.02252	0.00029707	0.00649884	Up	ko01100//Metabolic pathways;ko01110//Biosynthesis of secondary metabolites;ko01230//Biosynthesis of amino acids;ko00300//Lysine biosynthesis;ko00261//Monobactam biosynthesis	GO:0009570//chloroplast stroma	GO:0008839//4-hydroxy-tetrahydrodipicolinate reductase;GO:0070402//NADPH binding	GO:0009089//lysine biosynthetic process via diaminopimelate;GO:0019877//diaminopimelate biosynthetic process;GO:0055114//oxidation-reduction process	gi|734362028|gb|KHN15971.1|/1.8e-193/Dihydrodipicolinate reductase 2, chloroplastic [Glycine soja]
Glyma.17G242400	3.02096	0.00297329	0.0375346	Up	ko01100//Metabolic pathways;ko00500//Starch and sucrose metabolism	-	GO:0004556//alpha-amylase activity;GO:0004556//alpha-amylase activity;GO:0005509//calcium ion binding;GO:0005509//calcium ion binding	GO:0005975//carbohydrate metabolic process;GO:0005975//carbohydrate metabolic process	gi|356564192|ref|XP_003550340.1|/2.7e-254/PREDICTED: alpha-amylase-like isoform X1 [Glycine max]//gi|947056233|gb|KRH05686.1|/4.5e-242/hypothetical protein GLYMA_17G242400 [Glycine max]
Glyma.04G025400	3.01357	0.000433778	0.00865588	Up	-	-	-	-	gi|571448849|ref|XP_006577974.1|/0.0e+00/PREDICTED: filament-like plant protein 4 [Glycine max]
Glyma.11G097000	3.01281	0.000832936	0.0144493	Up	-	GO:0016021//integral component of membrane;GO:0016021//integral component of membrane	GO:0015171//amino acid transmembrane transporter activity;GO:0015171//amino acid transmembrane transporter activity	GO:0003333//amino acid transmembrane transport;GO:0003333//amino acid transmembrane transport	gi|571487924|ref|XP_006590782.1|/9.3e-206/PREDICTED: lysine histidine transporter-like 8 [Glycine max]//gi|947080307|gb|KRH29096.1|/3.3e-280/hypothetical protein GLYMA_11G097000 [Glycine max]
Glyma.04G250900	3.01242	0.000197328	0.00467705	Up	ko01100//Metabolic pathways;ko01110//Biosynthesis of secondary metabolites;ko01230//Biosynthesis of amino acids;ko01200//Carbon metabolism;ko00010//Glycolysis / Gluconeogenesis;ko00710//Carbon fixation in photosynthetic organisms;ko00030//Pentose phosphate pathway;ko00051//Fructose and mannose metabolism	GO:0005886//plasma membrane;GO:0016021//integral component of membrane	GO:0015171//amino acid transmembrane transporter activity	GO:0003333//amino acid transmembrane transport;GO:0032973//amino acid export;GO:0043090//amino acid import;GO:0080144//amino acid homeostasis	gi|947116398|gb|KRH64700.1|/2.0e-201/hypothetical protein GLYMA_04G250900 [Glycine max]
Glyma.07G008600	3.01075	0.000759611	0.0134761	Up	ko03010//Ribosome	GO:0005840//ribosome	GO:0003735//structural constituent of ribosome	GO:0006412//translation	gi|356522266|ref|XP_003529768.1|/4.5e-68/PREDICTED: uncharacterized protein LOC100809386 [Glycine max]
Glyma.10G160900	3.01058	0.000767379	0.0135836	Up	-	-	-	-	gi|356535157|ref|XP_003536115.1|/2.2e-180/PREDICTED: uncharacterized protein LOC100778089 [Glycine max]
Glyma.19G114500	2.99852	4.70483e-10	6.53105e-08	Up	ko01100//Metabolic pathways;ko01110//Biosynthesis of secondary metabolites;ko01230//Biosynthesis of amino acids;ko00270//Cysteine and methionine metabolism;ko00450//Selenocompound metabolism	GO:0005576//extracellular region;GO:0005829//cytosol	GO:0003871//5-methyltetrahydropteroyltriglutamate-homocysteine S-methyltransferase activity;GO:0008270//zinc ion binding;GO:0008705//methionine synthase activity	GO:0009086//methionine biosynthetic process;GO:0032259//methylation;GO:0050667//homocysteine metabolic process	gi|356571744|ref|XP_003554033.1|/0.0e+00/PREDICTED: 5-methyltetrahydropteroyltriglutamate--homocysteine methyltransferase 1 [Glycine max]
Glyma.U017400	2.9983	7.89394e-06	0.000339461	Up	ko01100//Metabolic pathways;ko01110//Biosynthesis of secondary metabolites;ko00500//Starch and sucrose metabolism;ko00940//Phenylpropanoid biosynthesis;ko00460//Cyanoamino acid metabolism	-	GO:0008422//beta-glucosidase activity	GO:0030245//cellulose catabolic process	gi|356539146|ref|XP_003538061.1|/1.1e-299/PREDICTED: beta-glucosidase 42 [Glycine max]//gi|947039145|gb|KRG88980.1|/8.3e-260/hypothetical protein GLYMA_U017400 [Glycine max]
Glyma.15G271200	2.99651	2.5501e-05	0.000904151	Up	ko03013//RNA transport;ko03015//mRNA surveillance pathway;ko03018//RNA degradation	GO:0005840//ribosome	GO:0000166//nucleotide binding;GO:0003723//RNA binding	-	gi|356557128|ref|XP_003546870.1|/4.9e-128/PREDICTED: 30S ribosomal protein 2, chloroplastic [Glycine max]
Glyma.02G204100	2.99572	0.00041652	0.00841102	Up	-	-	-	-	gi|356500657|ref|XP_003519148.1|/4.4e-189/PREDICTED: uncharacterized protein LOC100783799 [Glycine max]//gi|947124102|gb|KRH72308.1|/5.6e-153/hypothetical protein GLYMA_02G204100 [Glycine max]
Glyma.02G172800	2.99291	0.000161669	0.00396897	Up	-	-	GO:0005524//ATP binding	-	gi|356500435|ref|XP_003519037.1|/2.8e-219/PREDICTED: actin-like [Glycine max]//gi|356500435|ref|XP_003519037.1|/2.9e-219/PREDICTED: actin-like [Glycine max]//gi|356500435|ref|XP_003519037.1|/3.7e-219/PREDICTED: actin-like [Glycine max]
Glyma.16G053000	2.98716	0.00433606	0.0489314	Up	ko04075//Plant hormone signal transduction	GO:0005634//nucleus	GO:0003700//transcription factor activity, sequence-specific DNA binding;GO:0043565//sequence-specific DNA binding	GO:0006355//regulation of transcription, DNA-templated	gi|356561568|ref|XP_003549053.1|/0.0e+00/PREDICTED: DELLA protein RGL1-like [Glycine max]
Glyma.01G037200	2.98683	0.000885227	0.015184	Up	-	GO:0016021//integral component of membrane;GO:0031012//extracellular matrix	GO:0004222//metalloendopeptidase activity;GO:0008270//zinc ion binding	GO:0006508//proteolysis	gi|356498040|ref|XP_003517862.1|/1.1e-197/PREDICTED: metalloendoproteinase 5-MMP-like [Glycine max]
Glyma.02G280500	2.98677	4.60192e-05	0.00144114	Up	-	GO:0005737//cytoplasm	GO:0005525//GTP binding;GO:0043022//ribosome binding	-	gi|571442092|ref|XP_006575630.1|/0.0e+00/PREDICTED: GTP-binding protein At3g49725, chloroplastic [Glycine max]
Glyma.16G145300	2.98618	1.22241e-06	6.77968e-05	Up	-	GO:0005773//vacuole;GO:0016021//integral component of membrane	GO:0004185//serine-type carboxypeptidase activity;GO:0016829//lyase activity	GO:0051603//proteolysis involved in cellular protein catabolic process	gi|356559458|ref|XP_003548016.1|/2.3e-302/PREDICTED: serine carboxypeptidase-like 27 [Glycine max]//gi|947058972|gb|KRH08378.1|/9.8e-239/hypothetical protein GLYMA_16G145300 [Glycine max]
Glyma.05G049400	2.98428	1.83484e-05	0.00068698	Up	-	-	-	-	gi|571453796|ref|XP_003525727.2|/5.0e-205/PREDICTED: F-box protein PP2-A12-like [Glycine max]
Glyma.07G178800	2.98368	0.000712428	0.0128456	Up	ko01100//Metabolic pathways;ko04070//Phosphatidylinositol signaling system;ko00562//Inositol phosphate metabolism	-	GO:0004519//endonuclease activity	GO:0090305//nucleic acid phosphodiester bond hydrolysis	gi|356519449|ref|XP_003528385.1|/0.0e+00/PREDICTED: pentatricopeptide repeat-containing protein At2g15820, chloroplastic-like [Glycine max]
Glyma.02G145200	2.98116	9.37827e-09	9.70007e-07	Up	ko03013//RNA transport	-	GO:0003779//actin binding	-	gi|571440149|ref|XP_006575063.1|/0.0e+00/PREDICTED: protein NETWORKED 1D-like [Glycine max]
Glyma.17G131300	2.97849	0.000186409	0.00447949	Up	ko01100//Metabolic pathways;ko01110//Biosynthesis of secondary metabolites;ko01230//Biosynthesis of amino acids;ko00220//Arginine biosynthesis;ko00330//Arginine and proline metabolism	-	GO:0016813//hydrolase activity, acting on carbon-nitrogen (but not peptide) bonds, in linear amidines;GO:0046872//metal ion binding	-	gi|356563220|ref|XP_003549862.1|/1.6e-191/PREDICTED: arginase 1, mitochondrial [Glycine max]//gi|356563220|ref|XP_003549862.1|/1.8e-191/PREDICTED: arginase 1, mitochondrial [Glycine max]
Glyma.09G236500	2.97684	0.00259881	0.0339979	Up	-	-	-	-	gi|356531756|ref|XP_003534442.1|/1.2e-84/PREDICTED: 1,4-dihydroxy-2-naphthoyl-CoA thioesterase 1-like [Glycine max]
Glyma.02G247700	2.97471	2.71175e-05	0.000949459	Up	-	GO:0005737//cytoplasm	GO:0008175//tRNA methyltransferase activity;GO:0008649//rRNA methyltransferase activity;GO:0051536//iron-sulfur cluster binding	GO:0030488//tRNA methylation;GO:0070475//rRNA base methylation	gi|356501059|ref|XP_003519346.1|/2.7e-236/PREDICTED: probable dual-specificity RNA methyltransferase RlmN [Glycine max]
Glyma.10G186400	2.97404	0.00365418	0.0432731	Up	-	GO:0005887//integral component of plasma membrane	GO:0005315//inorganic phosphate transmembrane transporter activity;GO:0022891//substrate-specific transmembrane transporter activity	GO:0006817//phosphate ion transport;GO:0055085//transmembrane transport	gi|358248970|ref|NP_001239971.1|/4.8e-300/inorganic phosphate transporter 1-4-like [Glycine max]//gi|358248970|ref|NP_001239971.1|/4.9e-300/inorganic phosphate transporter 1-4-like [Glycine max]
Glyma.02G039700	2.97373	3.07562e-05	0.0010435	Up	-	-	-	-	-
Glyma.17G089500	2.9729	0.00122932	0.0194246	Up	-	-	-	-	gi|571535040|ref|XP_006600646.1|/7.1e-96/PREDICTED: uncharacterized protein LOC102660523 [Glycine max]
Glyma.06G102100	2.97226	0.000199491	0.00471421	Up	ko03013//RNA transport	-	-	-	gi|356515778|ref|XP_003526575.1|/3.4e-184/PREDICTED: protein EXORDIUM-like [Glycine max]
Glyma.06G191300	2.96976	0.000135735	0.00346452	Up	ko02010//ABC transporters	GO:0016021//integral component of membrane;GO:0043231//intracellular membrane-bounded organelle	GO:0005524//ATP binding;GO:0042626//ATPase activity, coupled to transmembrane movement of substances	GO:0006869//lipid transport;GO:0055085//transmembrane transport	gi|356516766|ref|XP_003527064.1|/0.0e+00/PREDICTED: ABC transporter A family member 2-like [Glycine max]//gi|947106135|gb|KRH54518.1|/0.0e+00/hypothetical protein GLYMA_06G191300 [Glycine max]
Glyma.08G254500	2.96905	3.23991e-10	4.67522e-08	Up	ko01100//Metabolic pathways;ko01110//Biosynthesis of secondary metabolites;ko01200//Carbon metabolism;ko00030//Pentose phosphate pathway;ko00480//Glutathione metabolism	-	GO:0004616//phosphogluconate dehydrogenase (decarboxylating) activity	GO:0006098//pentose-phosphate shunt;GO:0055114//oxidation-reduction process	gi|356526581|ref|XP_003531895.1|/4.1e-282/PREDICTED: 6-phosphogluconate dehydrogenase, decarboxylating 3 [Glycine max]
Glyma.10G061700	2.9663	0.000378209	0.00777948	Up	ko03013//RNA transport	-	-	-	gi|571481899|ref|XP_003537013.2|/1.9e-144/PREDICTED: thaumatin-like protein 1b [Glycine max]
Glyma.04G107600	2.96226	0.00091176	0.0155044	Up	ko00480//Glutathione metabolism	GO:0005737//cytoplasm	GO:0004364//glutathione transferase activity	GO:0006749//glutathione metabolic process;GO:0009407//toxin catabolic process	gi|959092252|ref|NP_001304458.1|/1.0e-128/probable glutathione S-transferase [Glycine max]//gi|959092252|ref|NP_001304458.1|/3.7e-129/probable glutathione S-transferase [Glycine max]
Glyma.01G153600	2.95882	0.00180549	0.0260297	Up	-	GO:0016021//integral component of membrane	GO:0052636//arabinosyltransferase activity	-	gi|356496487|ref|XP_003517099.1|/0.0e+00/PREDICTED: arabinosyltransferase XEG113-like isoform X1 [Glycine max]
Glyma.10G270800	2.95605	3.61432e-10	5.13742e-08	Up	ko01100//Metabolic pathways;ko00500//Starch and sucrose metabolism	-	GO:0003824//catalytic activity	GO:0005992//trehalose biosynthetic process	gi|571484850|ref|XP_006589670.1|/0.0e+00/PREDICTED: alpha,alpha-trehalose-phosphate synthase [UDP-forming] 5-like [Glycine max]
Glyma.07G127200	2.95484	0.00221367	0.0301821	Up	-	GO:0016021//integral component of membrane	-	-	gi|947100536|gb|KRH49028.1|/9.7e-24/hypothetical protein GLYMA_07G127200 [Glycine max]
Glyma.01G213600	2.95016	8.4266e-05	0.00237204	Up	-	GO:0016021//integral component of membrane	GO:0004672//protein kinase activity;GO:0005524//ATP binding	GO:0006468//protein phosphorylation	gi|356495635|ref|XP_003516680.1|/7.3e-271/PREDICTED: probable LRR receptor-like serine/threonine-protein kinase At1g12460 isoform X1 [Glycine max]//gi|356495635|ref|XP_003516680.1|/7.7e-271/PREDICTED: probable LRR receptor-like serine/threonine-protein kinase At1g12460 isoform X1 [Glycine max]
Glyma.10G183500	2.94977	0.00373132	0.0439346	Up	ko04146//Peroxisome	GO:0016021//integral component of membrane	-	-	gi|571480755|ref|XP_006588411.1|/3.3e-103/PREDICTED: uncharacterized protein LOC100527292 isoform X1 [Glycine max]//gi|571480755|ref|XP_006588411.1|/3.7e-103/PREDICTED: uncharacterized protein LOC100527292 isoform X1 [Glycine max]//gi|571480755|ref|XP_006588411.1|/4.0e-103/PREDICTED: uncharacterized protein LOC100527292 isoform X1 [Glycine max]
Glyma.11G195900	2.94742	6.27833e-07	3.75331e-05	Up	ko03018//RNA degradation	GO:0005737//cytoplasm	GO:0005524//ATP binding	GO:0042026//protein refolding	gi|571489137|ref|XP_006591127.1|/0.0e+00/PREDICTED: ruBisCO large subunit-binding protein subunit alpha [Glycine max]//gi|947081823|gb|KRH30612.1|/0.0e+00/hypothetical protein GLYMA_11G195900 [Glycine max]
Glyma.17G173000	2.94738	0.00024625	0.00559901	Up	-	GO:0005737//cytoplasm	GO:0004702//signal transducer, downstream of receptor, with serine/threonine kinase activity;GO:0005524//ATP binding	GO:0023014//signal transduction by protein phosphorylation	gi|359806525|ref|NP_001241003.1|/2.3e-207/mitogen-activated protein kinase kinase kinase 2-like [Glycine max]
Glyma.08G107000	2.94577	0.00401672	0.04624	Up	-	GO:0005739//mitochondrion	GO:0003690//double-stranded DNA binding	GO:0006355//regulation of transcription, DNA-templated	gi|571470866|ref|XP_006585139.1|/5.1e-119/PREDICTED: uncharacterized protein LOC102661687 [Glycine max]
Glyma.07G184300	2.94572	1.83144e-05	0.000686247	Up	ko03018//RNA degradation	-	GO:0005524//ATP binding;GO:0051082//unfolded protein binding	GO:0006457//protein folding	gi|356521247|ref|XP_003529268.1|/0.0e+00/PREDICTED: heat shock 70 kDa protein, mitochondrial-like [Glycine max]
Glyma.11G000500	2.94477	1.19871e-07	9.08713e-06	Up	ko01110//Biosynthesis of secondary metabolites;ko00908//Zeatin biosynthesis;ko00944//Flavone and flavonol biosynthesis	GO:0043231//intracellular membrane-bounded organelle	GO:0080043//quercetin 3-O-glucosyltransferase activity;GO:0080044//quercetin 7-O-glucosyltransferase activity	GO:0009813//flavonoid biosynthetic process;GO:0052696//flavonoid glucuronidation	gi|356540730|ref|XP_003538838.1|/6.6e-286/PREDICTED: scopoletin glucosyltransferase-like [Glycine max]
Glyma.19G087800	2.94147	0.00252728	0.0332915	Up	ko04626//Plant-pathogen interaction	GO:0016021//integral component of membrane	GO:0004714//transmembrane receptor protein tyrosine kinase activity;GO:0005524//ATP binding	GO:0018108//peptidyl-tyrosine phosphorylation	gi|947044851|gb|KRG94480.1|/0.0e+00/hypothetical protein GLYMA_19G087800 [Glycine max]
Glyma.04G247800	2.941	0.00121121	0.0192187	Up	ko04075//Plant hormone signal transduction	GO:0005622//intracellular	-	GO:0000160//phosphorelay signal transduction system	gi|356509391|ref|XP_003523433.1|/1.4e-97/PREDICTED: two-component response regulator ORR9-like [Glycine max]
Glyma.01G127400	2.941	8.82102e-06	0.000373242	Up	ko00970//Aminoacyl-tRNA biosynthesis	-	GO:0042349//guiding stereospecific synthesis activity	GO:0009699//phenylpropanoid biosynthetic process;GO:0050790//regulation of catalytic activity	gi|358248104|ref|NP_001240070.1|/3.2e-110/uncharacterized protein LOC100808529 precursor [Glycine max]
Glyma.09G082100	2.93547	0.000154443	0.00382282	Up	-	-	-	-	gi|356532886|ref|XP_003535000.1|/2.5e-222/PREDICTED: pentatricopeptide repeat-containing protein At3g06430, chloroplastic-like [Glycine max]
Glyma.01G081300	2.93386	6.76399e-05	0.00198713	Up	-	-	GO:0004558//alpha-1,4-glucosidase activity;GO:0030246//carbohydrate binding;GO:0032450//maltose alpha-glucosidase activity	GO:0000023//maltose metabolic process	gi|356495935|ref|XP_003516826.1|/0.0e+00/PREDICTED: alpha-xylosidase 1-like [Glycine max]
Glyma.16G178000	2.93331	6.33781e-05	0.00188881	Up	-	GO:0005737//cytoplasm	GO:0046914//transition metal ion binding	GO:0030001//metal ion transport;GO:0046916//cellular transition metal ion homeostasis	gi|734340258|gb|KHN09290.1|/2.2e-63/hypothetical protein glysoja_029061 [Glycine soja]
Glyma.13G271200	2.92963	8.33557e-07	4.81425e-05	Up	-	GO:0005634//nucleus;GO:0005739//mitochondrion;GO:0005829//cytosol	GO:0003713//transcription coactivator activity;GO:0019172//glyoxalase III activity	GO:0006357//regulation of transcription from RNA polymerase II promoter;GO:0019243//methylglyoxal catabolic process to D-lactate via S-lactoyl-glutathione;GO:0019249//lactate biosynthetic process;GO:0070301//cellular response to hydrogen peroxide	gi|571501000|ref|XP_003543217.2|/5.7e-239/PREDICTED: protein DJ-1 homolog B-like [Glycine max]
Glyma.06G209800	2.92731	0.00230588	0.0310999	Up	-	GO:0009707//chloroplast outer membrane;GO:0016021//integral component of membrane	-	GO:0009658//chloroplast organization	gi|571461604|ref|XP_006582053.1|/2.8e-234/PREDICTED: protein CHUP1, chloroplastic-like [Glycine max]
Glyma.08G065100	2.92584	4.36706e-07	2.71725e-05	Up	ko03018//RNA degradation	-	GO:0005524//ATP binding;GO:0051082//unfolded protein binding	GO:0006457//protein folding	gi|356524786|ref|XP_003531009.1|/0.0e+00/PREDICTED: heat shock 70 kDa protein, mitochondrial-like [Glycine max]//gi|356524786|ref|XP_003531009.1|/1.5e-309/PREDICTED: heat shock 70 kDa protein, mitochondrial-like [Glycine max]
Glyma.11G249600	2.9256	0.00441826	0.0495641	Up	ko03060//Protein export	GO:0005787//signal peptidase complex;GO:0030176//integral component of endoplasmic reticulum membrane	GO:0008233//peptidase activity	GO:0006465//signal peptide processing;GO:0045047//protein targeting to ER	gi|356540152|ref|XP_003538554.1|/4.0e-45/PREDICTED: probable signal peptidase complex subunit 1 [Glycine max]
Glyma.09G005200	2.92321	6.61985e-06	0.000290997	Up	ko04146//Peroxisome	GO:0016021//integral component of membrane	-	-	gi|356532038|ref|XP_003534581.1|/8.0e-102/PREDICTED: peroxisomal membrane protein PMP22-like [Glycine max]
Glyma.02G283500	2.92227	0.00164536	0.0242952	Up	ko01100//Metabolic pathways;ko01110//Biosynthesis of secondary metabolites;ko00940//Phenylpropanoid biosynthesis;ko00941//Flavonoid biosynthesis;ko00945//Stilbenoid, diarylheptanoid and gingerol biosynthesis	-	GO:0016747//transferase activity, transferring acyl groups other than amino-acyl groups	-	gi|356501445|ref|XP_003519535.1|/1.1e-282/PREDICTED: shikimate O-hydroxycinnamoyltransferase-like [Glycine max]
Glyma.16G165900	2.91577	4.40116e-05	0.00138742	Up	-	GO:0005886//plasma membrane;GO:0016021//integral component of membrane	GO:0008270//zinc ion binding;GO:0016760//cellulose synthase (UDP-forming) activity	GO:0030244//cellulose biosynthetic process;GO:0071555//cell wall organization	gi|356559631|ref|XP_003548102.1|/0.0e+00/PREDICTED: cellulose synthase A catalytic subunit 2 [UDP-forming]-like [Glycine max]
Glyma.11G247500	2.91526	0.00187287	0.0267162	Up	-	GO:0016021//integral component of membrane	-	-	gi|356540179|ref|XP_003538567.1|/9.7e-45/PREDICTED: uncharacterized protein LOC100527541 [Glycine max]
Glyma.04G202300	2.91479	6.54356e-05	0.00193314	Up	ko00910//Nitrogen metabolism	GO:0016021//integral component of membrane	GO:0005506//iron ion binding	-	gi|351724821|ref|NP_001236303.1|/1.3e-91/uncharacterized protein LOC100500575 [Glycine max]
Glyma.04G166900	2.90876	0.00147294	0.0223126	Up	ko04626//Plant-pathogen interaction	-	GO:0003677//DNA binding	-	gi|356507121|ref|XP_003522319.1|/1.6e-219/PREDICTED: transcription repressor MYB6-like [Glycine max]
Glyma.11G096600	2.90806	0.00124474	0.0196131	Up	ko03013//RNA transport;ko03015//mRNA surveillance pathway;ko03018//RNA degradation	GO:0005634//nucleus	GO:0003677//DNA binding	GO:0006355//regulation of transcription, DNA-templated	gi|947080301|gb|KRH29090.1|/8.9e-171/hypothetical protein GLYMA_11G096600 [Glycine max]
Glyma.18G286400	2.90748	1.25385e-05	0.000499382	Up	ko03010//Ribosome	GO:0022625//cytosolic large ribosomal subunit	GO:0000166//nucleotide binding;GO:0003735//structural constituent of ribosome	GO:0000027//ribosomal large subunit assembly;GO:0006412//translation	gi|356568957|ref|XP_003552674.1|/2.2e-78/PREDICTED: 60S ribosomal protein L23a-like [Glycine max]//gi|356568957|ref|XP_003552674.1|/2.6e-78/PREDICTED: 60S ribosomal protein L23a-like [Glycine max]
Glyma.19G013500	2.90635	0.0010797	0.0175906	Up	ko04140//Regulation of autophagy	GO:0005634//nucleus;GO:0005737//cytoplasm	GO:0004842//ubiquitin-protein transferase activity	GO:0016567//protein ubiquitination	gi|571553480|ref|XP_006603837.1|/2.2e-196/PREDICTED: U-box domain-containing protein 40-like [Glycine max]
Glyma.13G250700	2.90596	0.000247644	0.00562532	Up	-	GO:0016021//integral component of membrane	-	-	gi|947061433|gb|KRH10694.1|/1.4e-44/hypothetical protein GLYMA_15G063700 [Glycine max]
Glyma.04G187800	2.90421	0.00253812	0.0333973	Up	-	GO:0005680//anaphase-promoting complex	-	GO:0090266//regulation of mitotic cell cycle spindle assembly checkpoint	gi|255633780|gb|ACU17250.1|/1.5e-50/unknown [Glycine max]
Glyma.09G168700	2.90408	0.000724658	0.0130266	Up	ko04626//Plant-pathogen interaction	GO:0005887//integral component of plasma membrane;GO:0005887//integral component of plasma membrane;GO:0005887//integral component of plasma membrane;GO:0016021//integral component of membrane	GO:0005216//ion channel activity;GO:0005249//voltage-gated potassium channel activity;GO:0005249//voltage-gated potassium channel activity;GO:0005249//voltage-gated potassium channel activity	GO:0034220//ion transmembrane transport;GO:0042391//regulation of membrane potential;GO:0042391//regulation of membrane potential;GO:0042391//regulation of membrane potential;GO:0071805//potassium ion transmembrane transport;GO:0071805//potassium ion transmembrane transport;GO:0071805//potassium ion transmembrane transport	gi|356531094|ref|XP_003534113.1|/0.0e+00/PREDICTED: probable cyclic nucleotide-gated ion channel 20, chloroplastic isoform X2 [Glycine max]//gi|356531094|ref|XP_003534113.1|/1.7e-305/PREDICTED: probable cyclic nucleotide-gated ion channel 20, chloroplastic isoform X2 [Glycine max]//gi|947090291|gb|KRH38956.1|/0.0e+00/hypothetical protein GLYMA_09G168700 [Glycine max]//gi|947090295|gb|KRH38960.1|/…
Glyma.10G298200	2.90342	1.54998e-06	8.33356e-05	Up	-	-	GO:0003755//peptidyl-prolyl cis-trans isomerase activity	GO:0000413//protein peptidyl-prolyl isomerization;GO:0006457//protein folding	gi|356536583|ref|XP_003536816.1|/4.5e-98/PREDICTED: photosynthetic NDH subunit of lumenal location 5, chloroplastic-like [Glycine max]
Glyma.01G139600	2.89799	9.97164e-11	1.59934e-08	Up	ko01100//Metabolic pathways;ko01110//Biosynthesis of secondary metabolites;ko01230//Biosynthesis of amino acids;ko00400//Phenylalanine, tyrosine and tryptophan biosynthesis	GO:0005737//cytoplasm	GO:0003866//3-phosphoshikimate 1-carboxyvinyltransferase activity	GO:0009073//aromatic amino acid family biosynthetic process;GO:0009423//chorismate biosynthetic process	gi|356496366|ref|XP_003517039.1|/3.2e-300/PREDICTED: 3-phosphoshikimate 1-carboxyvinyltransferase 2 [Glycine max]
Glyma.13G094700	2.89767	0.00153088	0.0229488	Up	ko01100//Metabolic pathways;ko00780//Biotin metabolism	GO:0005739//mitochondrion	GO:0000287//magnesium ion binding;GO:0004015//adenosylmethionine-8-amino-7-oxononanoate transaminase activity;GO:0004141//dethiobiotin synthase activity;GO:0005524//ATP binding;GO:0030170//pyridoxal phosphate binding;GO:0042802//identical protein binding	GO:0009102//biotin biosynthetic process	gi|571496193|ref|XP_006593545.1|/0.0e+00/PREDICTED: bifunctional dethiobiotin synthetase/7,8-diamino-pelargonic acid aminotransferase, mitochondrial isoform X1 [Glycine max]//gi|947070108|gb|KRH18999.1|/0.0e+00/hypothetical protein GLYMA_13G094700 [Glycine max]//gi|947070109|gb|KRH19000.1|/3.9e-302/hypothetical protein GLYMA_13G094700 [Glycine max]
Glyma.08G024600	2.89741	2.34526e-05	0.000840947	Up	-	-	-	-	gi|571469064|ref|XP_006584575.1|/9.6e-175/PREDICTED: uncharacterized protein LOC100796450 isoform X1 [Glycine max]
Glyma.12G102300	2.89703	1.24463e-05	0.000496961	Up	-	-	-	-	gi|356542854|ref|XP_003539880.1|/7.0e-310/PREDICTED: BTB/POZ domain-containing protein At3g22104-like isoform X1 [Glycine max]//gi|571492933|ref|XP_006592399.1|/1.9e-300/PREDICTED: BTB/POZ domain-containing protein At3g22104-like isoform X2 [Glycine max]
Glyma.08G145600	2.89694	0.000126498	0.0032781	Up	-	GO:0005886//plasma membrane;GO:0016021//integral component of membrane	GO:0008270//zinc ion binding;GO:0016760//cellulose synthase (UDP-forming) activity	GO:0030244//cellulose biosynthetic process;GO:0071555//cell wall organization	gi|356525568|ref|XP_003531396.1|/0.0e+00/PREDICTED: cellulose synthase A catalytic subunit 2 [UDP-forming] [Glycine max]
Glyma.01G041400	2.89404	0.00116636	0.0186818	Up	-	GO:0016021//integral component of membrane	GO:0005215//transporter activity	GO:0006810//transport	gi|955301976|ref|XP_014628550.1|/0.0e+00/PREDICTED: protein NRT1/ PTR FAMILY 2.13-like [Glycine max]
Glyma.07G033100	2.88876	3.96771e-09	4.46368e-07	Up	-	GO:0016021//integral component of membrane	GO:0005471//ATP:ADP antiporter activity;GO:0005524//ATP binding	GO:0015866//ADP transport;GO:0015867//ATP transport	gi|571464675|ref|XP_006583133.1|/0.0e+00/PREDICTED: ADP,ATP carrier protein 1, chloroplastic [Glycine max]
Glyma.08G246700	2.88583	0.00215879	0.0296296	Up	ko00943//Isoflavonoid biosynthesis	-	GO:0008171//O-methyltransferase activity;GO:0008757//S-adenosylmethionine-dependent methyltransferase activity;GO:0046983//protein dimerization activity	GO:0019438//aromatic compound biosynthetic process;GO:0032259//methylation	gi|734355971|gb|KHN14033.1|/7.9e-195/Isoflavone 7-O-methyltransferase [Glycine soja]
Glyma.19G187000	2.88432	7.78988e-06	0.000335899	Up	ko01110//Biosynthesis of secondary metabolites;ko00908//Zeatin biosynthesis;ko00944//Flavone and flavonol biosynthesis	GO:0043231//intracellular membrane-bounded organelle	GO:0080043//quercetin 3-O-glucosyltransferase activity;GO:0080044//quercetin 7-O-glucosyltransferase activity	GO:0009813//flavonoid biosynthetic process;GO:0052696//flavonoid glucuronidation	gi|356572494|ref|XP_003554403.1|/6.7e-299/PREDICTED: UDP-glycosyltransferase 73C2-like [Glycine max]
Glyma.05G129600	2.88422	7.08905e-05	0.00206855	Up	ko01100//Metabolic pathways;ko01212//Fatty acid metabolism;ko00061//Fatty acid biosynthesis;ko00780//Biotin metabolism	-	GO:0016747//transferase activity, transferring acyl groups other than amino-acyl groups	GO:0006633//fatty acid biosynthetic process	gi|351726906|ref|NP_001237654.1|/6.8e-273/beta-ketoacyl-ACP synthetase I-2 [Glycine max]
Glyma.02G036300	2.88239	1.39843e-13	4.28326e-11	Up	ko01100//Metabolic pathways;ko01110//Biosynthesis of secondary metabolites;ko00020//Citrate cycle (TCA cycle)	-	GO:0003878//ATP citrate synthase activity;GO:0005524//ATP binding	-	gi|734312191|gb|KHN00369.1|/2.1e-242/ATP-citrate synthase alpha chain protein 1 [Glycine soja]//gi|947121387|gb|KRH69593.1|/6.0e-242/hypothetical protein GLYMA_02G036300 [Glycine max]
Glyma.04G135400	2.88157	0.000435876	0.00868004	Up	ko01100//Metabolic pathways;ko00240//Pyrimidine metabolism	-	-	-	gi|356510463|ref|XP_003523957.1|/1.7e-149/PREDICTED: trihelix transcription factor ASIL2-like [Glycine max]//gi|947114528|gb|KRH62830.1|/2.4e-115/hypothetical protein GLYMA_04G135400 [Glycine max]//gi|947114529|gb|KRH62831.1|/6.7e-121/hypothetical protein GLYMA_04G135400 [Glycine max]
Glyma.11G155400	2.88141	0.000485427	0.00942176	Up	-	-	-	-	gi|356541576|ref|XP_003539250.1|/6.2e-172/PREDICTED: protein LATERAL ROOT PRIMORDIUM 1-like [Glycine max]//gi|356541576|ref|XP_003539250.1|/7.9e-172/PREDICTED: protein LATERAL ROOT PRIMORDIUM 1-like [Glycine max]
Glyma.13G318900	2.88119	8.34413e-05	0.00235796	Up	-	GO:0016021//integral component of membrane	GO:0005215//transporter activity	GO:0055085//transmembrane transport	gi|356565691|ref|XP_003551071.1|/0.0e+00/PREDICTED: nucleobase-ascorbate transporter 12-like [Glycine max]
Glyma.04G004100	2.88095	3.65714e-05	0.00120071	Up	ko04626//Plant-pathogen interaction	-	GO:0003677//DNA binding	-	gi|734372972|gb|KHN19997.1|/2.9e-125/Myb-related protein 308 [Glycine soja]//gi|947112401|gb|KRH60703.1|/3.6e-120/hypothetical protein GLYMA_04G004100 [Glycine max]
Glyma.01G124300	2.87999	0.000337207	0.00714832	Up	ko03010//Ribosome	GO:0022627//cytosolic small ribosomal subunit	GO:0003735//structural constituent of ribosome;GO:0019843//rRNA binding	GO:0006412//translation	gi|356496247|ref|XP_003516980.1|/2.0e-150/PREDICTED: 40S ribosomal protein S4 [Glycine max]
Glyma.13G338700	2.87795	4.61683e-07	2.84286e-05	Up	-	GO:0005622//intracellular;GO:0019867//outer membrane	GO:0015450//P-P-bond-hydrolysis-driven protein transmembrane transporter activity	GO:0006886//intracellular protein transport;GO:0071806//protein transmembrane transport	gi|356550301|ref|XP_003543526.1|/0.0e+00/PREDICTED: protein TOC75-3, chloroplastic-like [Glycine max]
Glyma.19G040200	2.87705	1.32582e-06	7.29094e-05	Up	-	GO:0005739//mitochondrion;GO:0009941//chloroplast envelope;GO:0016021//integral component of membrane	GO:0004176//ATP-dependent peptidase activity;GO:0004222//metalloendopeptidase activity;GO:0005524//ATP binding;GO:0008270//zinc ion binding	GO:0006508//proteolysis	gi|356573629|ref|XP_003554960.1|/0.0e+00/PREDICTED: ATP-dependent zinc metalloprotease FtsH-like [Glycine max]
Glyma.02G248900	2.87624	0.000508923	0.00980565	Up	-	-	-	-	gi|734420909|gb|KHN41105.1|/4.0e-39/hypothetical protein glysoja_013447 [Glycine soja]
Glyma.18G165000	2.87614	0.00021839	0.00507493	Up	ko04144//Endocytosis	-	GO:0008270//zinc ion binding	-	gi|571546474|ref|XP_003551383.2|/6.2e-161/PREDICTED: uncharacterized protein LOC100795449 isoform X1 [Glycine max]//gi|571546474|ref|XP_003551383.2|/8.0e-162/PREDICTED: uncharacterized protein LOC100795449 isoform X1 [Glycine max]
Glyma.02G208400	2.87531	7.41322e-08	5.98542e-06	Up	ko01100//Metabolic pathways;ko01110//Biosynthesis of secondary metabolites;ko01230//Biosynthesis of amino acids;ko00400//Phenylalanine, tyrosine and tryptophan biosynthesis	-	GO:0003849//3-deoxy-7-phosphoheptulonate synthase activity;GO:0003849//3-deoxy-7-phosphoheptulonate synthase activity	GO:0009073//aromatic amino acid family biosynthetic process;GO:0009073//aromatic amino acid family biosynthetic process	gi|356500707|ref|XP_003519173.1|/1.1e-309/PREDICTED: phospho-2-dehydro-3-deoxyheptonate aldolase 1, chloroplastic-like [Glycine max]//gi|947124175|gb|KRH72381.1|/7.1e-257/hypothetical protein GLYMA_02G208400 [Glycine max]
Glyma.02G246900	2.87514	0.00328564	0.0402187	Up	-	GO:0016021//integral component of membrane	-	-	gi|356501047|ref|XP_003519340.1|/5.2e-69/PREDICTED: uncharacterized protein LOC100798625 [Glycine max]
Glyma.08G118200	2.87496	2.03968e-05	0.000748908	Up	ko04626//Plant-pathogen interaction	-	GO:0003700//transcription factor activity, sequence-specific DNA binding;GO:0043565//sequence-specific DNA binding	GO:0006355//regulation of transcription, DNA-templated	gi|734436310|gb|KHN48014.1|/1.1e-149/Putative WRKY transcription factor 65 [Glycine soja]
Glyma.13G124000	2.87329	5.42819e-07	3.29123e-05	Up	-	-	-	GO:0006353//DNA-templated transcription, termination	gi|571495716|ref|XP_006593340.1|/4.7e-200/PREDICTED: uncharacterized protein LOC100305743 isoform X1 [Glycine max]
Glyma.01G190100	2.87231	4.20023e-09	4.70624e-07	Up	ko04626//Plant-pathogen interaction	-	GO:0003677//DNA binding	-	gi|351720834|ref|NP_001235142.1|/7.5e-165/MYB transcription factor MYB112 [Glycine max]
Glyma.18G034300	2.8717	0.00263851	0.0343093	Up	ko01100//Metabolic pathways;ko01110//Biosynthesis of secondary metabolites;ko01230//Biosynthesis of amino acids;ko00330//Arginine and proline metabolism	GO:0005737//cytoplasm	GO:0004349//glutamate 5-kinase activity;GO:0004350//glutamate-5-semialdehyde dehydrogenase activity	GO:0006561//proline biosynthetic process;GO:0016310//phosphorylation;GO:0055114//oxidation-reduction process	gi|947048302|gb|KRG97830.1|/0.0e+00/hypothetical protein GLYMA_18G034300 [Glycine max]
Glyma.18G265100	2.86979	1.37272e-07	1.02954e-05	Up	ko01100//Metabolic pathways;ko00500//Starch and sucrose metabolism;ko00520//Amino sugar and nucleotide sugar metabolism;ko00040//Pentose and glucuronate interconversions;ko00053//Ascorbate and aldarate metabolism	GO:0005634//nucleus;GO:0005829//cytosol	GO:0003979//UDP-glucose 6-dehydrogenase activity;GO:0051287//NAD binding	GO:0005975//carbohydrate metabolic process;GO:0006024//glycosaminoglycan biosynthetic process;GO:0006065//UDP-glucuronate biosynthetic process;GO:0055114//oxidation-reduction process	gi|356568722|ref|XP_003552559.1|/1.4e-280/PREDICTED: UDP-glucose 6-dehydrogenase 1 [Glycine max]
Glyma.03G122200	2.86799	2.60963e-07	1.76989e-05	Up	ko01100//Metabolic pathways;ko01110//Biosynthesis of secondary metabolites;ko01230//Biosynthesis of amino acids;ko01200//Carbon metabolism;ko00010//Glycolysis / Gluconeogenesis;ko00710//Carbon fixation in photosynthetic organisms;ko00030//Pentose phosphate pathway;ko00051//Fructose and mannose metabolism	GO:0016021//integral component of membrane	GO:0022857//transmembrane transporter activity	GO:0055085//transmembrane transport	gi|947118440|gb|KRH66689.1|/1.8e-218/hypothetical protein GLYMA_03G122200 [Glycine max]
Glyma.18G277300	2.86792	4.42174e-07	2.74767e-05	Up	ko01100//Metabolic pathways;ko01110//Biosynthesis of secondary metabolites;ko01200//Carbon metabolism;ko00030//Pentose phosphate pathway;ko00480//Glutathione metabolism	-	GO:0004616//phosphogluconate dehydrogenase (decarboxylating) activity	GO:0006098//pentose-phosphate shunt;GO:0055114//oxidation-reduction process	gi|571541760|ref|XP_006601856.1|/6.4e-283/PREDICTED: 6-phosphogluconate dehydrogenase isoform X1 [Glycine max]
Glyma.04G023200	2.86712	0.000351369	0.00736804	Up	ko01100//Metabolic pathways;ko00590//Arachidonic acid metabolism	GO:0005623//cell	GO:0009055//electron carrier activity;GO:0015035//protein disulfide oxidoreductase activity	GO:0045454//cell redox homeostasis;GO:0055114//oxidation-reduction process	gi|358248255|ref|NP_001240104.1|/3.8e-177/uncharacterized protein LOC100804696 [Glycine max]
Glyma.19G226900	2.86607	0.000872329	0.015005	Up	ko04144//Endocytosis	-	GO:0016788//hydrolase activity, acting on ester bonds	-	gi|356572906|ref|XP_003554606.1|/7.4e-213/PREDICTED: GDSL esterase/lipase At1g09390-like [Glycine max]
Glyma.05G208000	2.86396	0.00122992	0.0194246	Up	-	GO:0016021//integral component of membrane;GO:0016021//integral component of membrane;GO:0016021//integral component of membrane;GO:0016021//integral component of membrane	GO:0003735//structural constituent of ribosome;GO:0003735//structural constituent of ribosome;GO:0003735//structural constituent of ribosome;GO:0003735//structural constituent of ribosome	GO:0006412//translation;GO:0006412//translation;GO:0006412//translation;GO:0006412//translation;GO:0006810//transport;GO:0006810//transport;GO:0006810//transport;GO:0006810//transport	gi|571457096|ref|XP_006580582.1|/0.0e+00/PREDICTED: uncharacterized protein LOC100778143 isoform X1 [Glycine max]//gi|571457107|ref|XP_006580586.1|/0.0e+00/PREDICTED: uncharacterized protein LOC100778143 isoform X4 [Glycine max]//gi|947111569|gb|KRH59895.1|/0.0e+00/hypothetical protein GLYMA_05G208000 [Glycine max]//gi|947111571|gb|KRH59897.1|/3.9e-256/hypothetical protein GLYMA_05G208000 [Glycin…
Glyma.13G303600	2.86337	3.19375e-07	2.09335e-05	Up	-	-	-	GO:0006950//response to stress	gi|947073595|gb|KRH22486.1|/5.6e-120/hypothetical protein GLYMA_13G303600 [Glycine max]//gi|947073595|gb|KRH22486.1|/6.9e-123/hypothetical protein GLYMA_13G303600 [Glycine max]
Glyma.11G242500	2.86213	0.00223681	0.0303755	Up	-	GO:0016021//integral component of membrane	GO:0008270//zinc ion binding;GO:0061630//ubiquitin protein ligase activity	GO:0016567//protein ubiquitination;GO:0043161//proteasome-mediated ubiquitin-dependent protein catabolic process	gi|734427685|gb|KHN44362.1|/1.4e-187/RING-H2 finger protein ATL54 [Glycine soja]
Glyma.14G179800	2.8613	5.66395e-06	0.000257317	Up	-	-	-	-	gi|356552947|ref|XP_003544821.1|/3.9e-76/PREDICTED: uncharacterized protein LOC100802817 [Glycine max]
Glyma.19G052100	2.8609	0.00144635	0.0220294	Up	-	-	-	-	gi|734358496|gb|KHN14875.1|/8.4e-221/Pentatricopeptide repeat-containing protein, mitochondrial [Glycine soja]
Glyma.09G028100	2.86049	0.000778804	0.0137347	Up	ko00908//Zeatin biosynthesis	-	GO:0016614//oxidoreductase activity, acting on CH-OH group of donors;GO:0050660//flavin adenine dinucleotide binding	GO:0055114//oxidation-reduction process	gi|356532461|ref|XP_003534791.1|/0.0e+00/PREDICTED: reticuline oxidase-like protein [Glycine max]
Glyma.13G145200	2.85584	7.21282e-09	7.59265e-07	Up	-	-	GO:0000166//nucleotide binding;GO:0003676//nucleic acid binding	-	gi|359806184|ref|NP_001240946.1|/2.9e-150/uncharacterized protein LOC100812934 [Glycine max]
Glyma.03G107900	2.85412	0.00175603	0.0255024	Up	-	GO:0016021//integral component of membrane	-	-	gi|947118203|gb|KRH66452.1|/2.9e-130/hypothetical protein GLYMA_03G107900 [Glycine max]
Glyma.20G079300	2.85401	0.00126543	0.0198665	Up	ko03018//RNA degradation	GO:0005737//cytoplasm	GO:0005524//ATP binding	GO:0042026//protein refolding	gi|356575182|ref|XP_003555721.1|/4.7e-310/PREDICTED: chaperonin CPN60-2, mitochondrial isoform X1 [Glycine max]
Glyma.04G222500	2.85172	0.000563875	0.0106314	Up	-	-	-	-	gi|955317514|ref|XP_014630389.1|/2.2e-136/PREDICTED: uncharacterized protein LOC100809314 [Glycine max]//gi|955317514|ref|XP_014630389.1|/2.6e-136/PREDICTED: uncharacterized protein LOC100809314 [Glycine max]
Glyma.12G031300	2.84629	5.95102e-09	6.35154e-07	Up	-	GO:0016021//integral component of membrane	-	-	gi|356544820|ref|XP_003540845.1|/3.4e-310/PREDICTED: protein NUCLEAR FUSION DEFECTIVE 4 [Glycine max]//gi|356544820|ref|XP_003540845.1|/3.6e-310/PREDICTED: protein NUCLEAR FUSION DEFECTIVE 4 [Glycine max]//gi|356544820|ref|XP_003540845.1|/8.4e-219/PREDICTED: protein NUCLEAR FUSION DEFECTIVE 4 [Glycine max]
Glyma.08G062600	2.84514	6.80108e-05	0.00199556	Up	-	GO:0016021//integral component of membrane	-	-	gi|356524768|ref|XP_003531000.1|/7.9e-255/PREDICTED: uncharacterized protein LOC100806202 isoform X1 [Glycine max]
Glyma.18G109900	2.84373	5.93116e-08	4.97494e-06	Up	ko01100//Metabolic pathways;ko01200//Carbon metabolism;ko00410//beta-Alanine metabolism;ko00280//Valine, leucine and isoleucine degradation;ko00640//Propanoate metabolism	-	GO:0003860//3-hydroxyisobutyryl-CoA hydrolase activity	-	gi|358248804|ref|NP_001239687.1|/4.0e-222/uncharacterized protein LOC100818188 [Glycine max]//gi|358248804|ref|NP_001239687.1|/4.7e-222/uncharacterized protein LOC100818188 [Glycine max]//gi|358248804|ref|NP_001239687.1|/5.0e-227/uncharacterized protein LOC100818188 [Glycine max]
Glyma.03G232700	2.84192	7.40305e-08	5.98542e-06	Up	-	-	-	-	gi|359806699|ref|NP_001241290.1|/6.2e-89/chaperone protein DnaJ-like [Glycine max]//gi|947120211|gb|KRH68460.1|/4.2e-67/hypothetical protein GLYMA_03G232700 [Glycine max]
Glyma.11G010400	2.8408	9.4769e-06	0.000394663	Up	ko01100//Metabolic pathways;ko00500//Starch and sucrose metabolism;ko00520//Amino sugar and nucleotide sugar metabolism	GO:0016021//integral component of membrane	GO:0016760//cellulose synthase (UDP-forming) activity	GO:0030244//cellulose biosynthetic process	gi|356538575|ref|XP_003537778.1|/0.0e+00/PREDICTED: cellulose synthase-like protein D2 [Glycine max]
Glyma.15G001700	2.83806	5.03663e-05	0.00155775	Up	ko01100//Metabolic pathways;ko01110//Biosynthesis of secondary metabolites;ko00940//Phenylpropanoid biosynthesis;ko00360//Phenylalanine metabolism;ko00130//Ubiquinone and other terpenoid-quinone biosynthesis	-	GO:0016207//4-coumarate-CoA ligase activity	GO:0008152//metabolic process	gi|356556254|ref|XP_003546441.1|/0.0e+00/PREDICTED: 4-coumarate--CoA ligase 1-like [Glycine max]
Glyma.08G265900	2.83802	0.00056825	0.0106821	Up	ko03010//Ribosome	GO:0005762//mitochondrial large ribosomal subunit	GO:0003735//structural constituent of ribosome	GO:0006412//translation	gi|356523817|ref|XP_003530531.1|/2.8e-122/PREDICTED: 50S ribosomal protein L19-1, chloroplastic-like [Glycine max]
Glyma.19G047000	2.83792	0.00280909	0.0358691	Up	ko01100//Metabolic pathways;ko01200//Carbon metabolism;ko00710//Carbon fixation in photosynthetic organisms;ko00630//Glyoxylate and dicarboxylate metabolism	GO:0009507//chloroplast	GO:0004497//monooxygenase activity;GO:0016984//ribulose-bisphosphate carboxylase activity	GO:0009853//photorespiration;GO:0019253//reductive pentose-phosphate cycle;GO:0055114//oxidation-reduction process	gi|132086|sp|P00865.1|RBS1_SOYBN/2.4e-70/RecName: Full=Ribulose bisphosphate carboxylase small chain 1, chloroplastic; Short=RuBisCO small subunit 1; Flags: Precursor
Glyma.14G093100	2.83452	1.37866e-13	4.25013e-11	Up	-	-	GO:0046872//metal ion binding	-	gi|571508628|ref|XP_006596016.1|/6.1e-28/PREDICTED: metallothionein-like protein 1 [Glycine max]
Glyma.12G011600	2.83256	0.00281828	0.0359415	Up	ko03015//mRNA surveillance pathway	-	-	-	gi|356542953|ref|XP_003539928.1|/3.8e-214/PREDICTED: protein IQ-DOMAIN 14 [Glycine max]//gi|356542953|ref|XP_003539928.1|/6.4e-214/PREDICTED: protein IQ-DOMAIN 14 [Glycine max]//gi|947075089|gb|KRH23929.1|/1.4e-213/hypothetical protein GLYMA_12G011600 [Glycine max]
Glyma.18G096900	2.82326	0.00322282	0.0397825	Up	-	-	-	-	gi|356567350|ref|XP_003551884.1|/7.3e-99/PREDICTED: reactive Intermediate Deaminase A, chloroplastic-like [Glycine max]//gi|947049240|gb|KRG98768.1|/2.2e-81/hypothetical protein GLYMA_18G096900 [Glycine max]//gi|947049242|gb|KRG98770.1|/1.6e-82/hypothetical protein GLYMA_18G096900 [Glycine max]
Glyma.13G122300	2.82197	0.00320727	0.0396288	Up	ko01100//Metabolic pathways;ko00230//Purine metabolism;ko00240//Pyrimidine metabolism;ko03020//RNA polymerase	-	-	-	gi|356548051|ref|XP_003542417.1|/0.0e+00/PREDICTED: nephrocystin-3-like [Glycine max]
Glyma.09G187300	2.81965	1.38137e-08	1.37774e-06	Up	-	-	GO:0008233//peptidase activity;GO:0008233//peptidase activity	GO:0006508//proteolysis;GO:0006508//proteolysis;GO:0030163//protein catabolic process;GO:0030163//protein catabolic process	gi|356531226|ref|XP_003534179.1|/3.3e-86/PREDICTED: ATP-dependent Clp protease adapter protein CLPS1, chloroplastic isoform X1 [Glycine max]//gi|356531226|ref|XP_003534179.1|/3.8e-86/PREDICTED: ATP-dependent Clp protease adapter protein CLPS1, chloroplastic isoform X1 [Glycine max]//gi|955341803|ref|XP_014617748.1|/7.7e-87/PREDICTED: ATP-dependent Clp protease adapter protein CLPS1, chloroplastic…
Glyma.04G015000	2.81875	0.000248051	0.00563186	Up	-	GO:0005887//integral component of plasma membrane	GO:0005351//sugar:proton symporter activity;GO:0005355//glucose transmembrane transporter activity	GO:0015992//proton transport;GO:0046323//glucose import;GO:1904659//glucose transmembrane transport	gi|571448701|ref|XP_006577928.1|/0.0e+00/PREDICTED: monosaccharide-sensing protein 2 [Glycine max]
Glyma.16G026600	2.81866	0.00365144	0.0432516	Up	-	GO:0005794//Golgi apparatus;GO:0016021//integral component of membrane	GO:0016413//O-acetyltransferase activity	GO:0071554//cell wall organization or biogenesis	gi|356560422|ref|XP_003548491.1|/3.7e-268/PREDICTED: protein trichome birefringence-like 25 [Glycine max]
Glyma.18G098700	2.81428	0.000140675	0.00356569	Up	-	-	-	-	gi|947049270|gb|KRG98798.1|/2.8e-37/hypothetical protein GLYMA_18G098700 [Glycine max]
Glyma.19G018600	2.81252	0.000330183	0.00703842	Up	-	GO:0016021//integral component of membrane	GO:0005524//ATP binding	-	gi|571553576|ref|XP_003554259.2|/6.3e-264/PREDICTED: ATP-dependent zinc metalloprotease YME1L1-like [Glycine max]
Glyma.03G125800	2.81	0.00356479	0.0425436	Up	-	GO:0005759//mitochondrial matrix	GO:0046872//metal ion binding;GO:0051082//unfolded protein binding;GO:0051087//chaperone binding	GO:0006986//response to unfolded protein;GO:0051085//chaperone mediated protein folding requiring cofactor	gi|351722014|ref|NP_001237997.1|/1.7e-48/uncharacterized protein LOC100306384 [Glycine max]
Glyma.01G026800	2.80966	0.0022969	0.0310052	Up	ko01100//Metabolic pathways;ko01110//Biosynthesis of secondary metabolites;ko01230//Biosynthesis of amino acids;ko01200//Carbon metabolism;ko00230//Purine metabolism;ko00030//Pentose phosphate pathway	-	GO:0004749//ribose phosphate diphosphokinase activity;GO:0016301//kinase activity	GO:0009116//nucleoside metabolic process;GO:0016310//phosphorylation	gi|356497736|ref|XP_003517715.1|/1.8e-237/PREDICTED: ribose-phosphate pyrophosphokinase 4-like [Glycine max]
Glyma.15G202800	2.80699	3.1859e-05	0.00106891	Up	ko03010//Ribosome	GO:0005739//mitochondrion;GO:0022625//cytosolic large ribosomal subunit	GO:0003723//RNA binding;GO:0003735//structural constituent of ribosome	GO:0006412//translation	gi|734427112|gb|KHN44040.1|/7.7e-28/60S ribosomal protein L39 [Glycine soja]
Glyma.17G064100	2.80643	2.32203e-05	0.000833875	Up	-	GO:0005741//mitochondrial outer membrane	-	GO:0055085//transmembrane transport	gi|571532163|ref|XP_006600196.1|/7.7e-156/PREDICTED: uncharacterized protein LOC100797369 isoform X1 [Glycine max]
Glyma.02G308700	2.80305	0.000265578	0.00595857	Up	ko03015//mRNA surveillance pathway	GO:0016021//integral component of membrane	-	-	gi|356501743|ref|XP_003519683.1|/1.0e-185/PREDICTED: fasciclin-like arabinogalactan protein 2 [Glycine max]
Glyma.U010700	2.80186	0.00431777	0.0487904	Up	-	-	-	-	gi|356539197|ref|XP_003538086.1|/9.9e-121/PREDICTED: uncharacterized protein LOC100814491 [Glycine max]
Glyma.13G368300	2.80043	0.00262735	0.0342486	Up	-	-	GO:0016874//ligase activity	GO:0016567//protein ubiquitination	gi|571503913|ref|XP_006595180.1|/7.6e-238/PREDICTED: root phototropism protein 3-like isoform X2 [Glycine max]//gi|571503913|ref|XP_006595180.1|/7.8e-262/PREDICTED: root phototropism protein 3-like isoform X2 [Glycine max]//gi|571503913|ref|XP_006595180.1|/8.6e-262/PREDICTED: root phototropism protein 3-like isoform X2 [Glycine max]
Glyma.06G152500	2.80021	8.92789e-06	0.000376422	Up	-	GO:0005739//mitochondrion;GO:0009941//chloroplast envelope	GO:0004176//ATP-dependent peptidase activity;GO:0005524//ATP binding;GO:0008237//metallopeptidase activity	GO:0006508//proteolysis;GO:0009793//embryo development ending in seed dormancy	gi|356518757|ref|XP_003528044.1|/0.0e+00/PREDICTED: ATP-dependent zinc metalloprotease FtsH-like [Glycine max]
Glyma.18G167300	2.79921	2.31095e-05	0.000831155	Up	ko00061//Fatty acid biosynthesis	-	GO:0016790//thiolester hydrolase activity	GO:0006633//fatty acid biosynthetic process	gi|571546515|ref|XP_006602508.1|/3.7e-214/PREDICTED: oleoyl-acyl carrier protein thioesterase 1, chloroplastic-like [Glycine max]
Glyma.06G122600	2.79604	2.50585e-05	0.000890458	Up	ko01100//Metabolic pathways;ko01110//Biosynthesis of secondary metabolites;ko00010//Glycolysis / Gluconeogenesis;ko00350//Tyrosine metabolism;ko00592//alpha-Linolenic acid metabolism;ko00071//Fatty acid degradation	-	GO:0004665//prephenate dehydrogenase (NADP+) activity;GO:0008270//zinc ion binding;GO:0008977//prephenate dehydrogenase (NAD+) activity;GO:0033730//arogenate dehydrogenase (NADP+) activity	GO:0006571//tyrosine biosynthetic process;GO:0055114//oxidation-reduction process	gi|356515977|ref|XP_003526673.1|/3.0e-224/PREDICTED: alcohol dehydrogenase 1 [Glycine max]//gi|947105002|gb|KRH53385.1|/1.8e-199/hypothetical protein GLYMA_06G122600 [Glycine max]//gi|947105003|gb|KRH53386.1|/1.7e-204/hypothetical protein GLYMA_06G122600 [Glycine max]//gi|947105004|gb|KRH53387.1|/1.5e-219/hypothetical protein GLYMA_06G122600 [Glycine max]
Glyma.12G013100	2.79559	2.07518e-07	1.44245e-05	Up	ko04141//Protein processing in endoplasmic reticulum	GO:0005739//mitochondrion	-	-	gi|571491387|ref|XP_006591918.1|/6.2e-111/PREDICTED: heat shock 22 kDa protein, mitochondrial isoform X1 [Glycine max]//gi|947075119|gb|KRH23959.1|/4.0e-110/hypothetical protein GLYMA_12G013100 [Glycine max]
Glyma.18G108300	2.79302	0.00019219	0.00458966	Up	ko01100//Metabolic pathways;ko01110//Biosynthesis of secondary metabolites;ko01230//Biosynthesis of amino acids;ko00340//Histidine metabolism	GO:0005737//cytoplasm	GO:0000107//imidazoleglycerol-phosphate synthase activity;GO:0003949//1-(5-phosphoribosyl)-5-[(5-phosphoribosylamino)methylideneamino]imidazole-4-carboxamide isomerase activity;GO:0016833//oxo-acid-lyase activity	GO:0000105//histidine biosynthetic process	gi|356567431|ref|XP_003551923.1|/0.0e+00/PREDICTED: imidazole glycerol phosphate synthase hisHF, chloroplastic-like [Glycine max]
Glyma.12G122900	2.7926	8.75281e-06	0.000371349	Up	ko01100//Metabolic pathways;ko01110//Biosynthesis of secondary metabolites;ko01230//Biosynthesis of amino acids;ko01210//2-Oxocarboxylic acid metabolism;ko00770//Pantothenate and CoA biosynthesis;ko00290//Valine, leucine and isoleucine biosynthesis	-	GO:0004455//ketol-acid reductoisomerase activity;GO:0016853//isomerase activity	GO:0009082//branched-chain amino acid biosynthetic process;GO:0055114//oxidation-reduction process	gi|356543032|ref|XP_003539967.1|/0.0e+00/PREDICTED: ketol-acid reductoisomerase, chloroplastic [Glycine max]//gi|947076882|gb|KRH25722.1|/4.5e-267/hypothetical protein GLYMA_12G122900 [Glycine max]
Glyma.19G128300	2.79256	0.000534661	0.0101881	Up	-	GO:0005759//mitochondrial matrix	GO:0046872//metal ion binding;GO:0051082//unfolded protein binding;GO:0051087//chaperone binding	GO:0006986//response to unfolded protein;GO:0051085//chaperone mediated protein folding requiring cofactor	gi|359806972|ref|NP_001241329.1|/2.1e-48/uncharacterized protein LOC100800967 [Glycine max]
Glyma.18G145500	2.79143	3.99963e-05	0.00128647	Up	ko01100//Metabolic pathways;ko01110//Biosynthesis of secondary metabolites;ko01230//Biosynthesis of amino acids;ko01200//Carbon metabolism;ko00010//Glycolysis / Gluconeogenesis;ko03018//RNA degradation;ko00052//Galactose metabolism;ko00030//Pentose phosphate pathway;ko00051//Fructose and mannose metabolism	GO:0005737//cytoplasm	GO:0003872//6-phosphofructokinase activity;GO:0005524//ATP binding;GO:0046872//metal ion binding	GO:0006002//fructose 6-phosphate metabolic process;GO:0061615//glycolytic process through fructose-6-phosphate	gi|356567682|ref|XP_003552046.1|/0.0e+00/PREDICTED: ATP-dependent 6-phosphofructokinase 5, chloroplastic-like isoform X2 [Glycine max]
Glyma.18G216900	2.79108	0.0001416	0.0035834	Up	-	GO:0031248//protein acetyltransferase complex;GO:0031248//protein acetyltransferase complex	GO:0004596//peptide alpha-N-acetyltransferase activity;GO:0004596//peptide alpha-N-acetyltransferase activity	GO:0006474//N-terminal protein amino acid acetylation;GO:0006474//N-terminal protein amino acid acetylation	gi|571547962|ref|XP_003551622.2|/3.9e-129/PREDICTED: acetyltransferase NSI-like isoform X4 [Glycine max]//gi|571547962|ref|XP_003551622.2|/9.7e-126/PREDICTED: acetyltransferase NSI-like isoform X4 [Glycine max]//gi|947050975|gb|KRH00504.1|/3.8e-111/hypothetical protein GLYMA_18G216900 [Glycine max]
Glyma.14G191200	2.78918	0.00196257	0.0275904	Up	-	-	-	-	gi|947067857|gb|KRH17000.1|/5.6e-106/hypothetical protein GLYMA_14G191200 [Glycine max]
Glyma.11G215200	2.7875	7.82494e-05	0.002246	Up	-	-	GO:0004190//aspartic-type endopeptidase activity	GO:0006508//proteolysis;GO:0030163//protein catabolic process	gi|356539818|ref|XP_003538390.1|/3.4e-235/PREDICTED: aspartic proteinase PCS1-like [Glycine max]
Glyma.17G128300	2.78535	4.76818e-06	0.000221497	Up	ko01100//Metabolic pathways;ko01110//Biosynthesis of secondary metabolites;ko00230//Purine metabolism	-	GO:0004017//adenylate kinase activity;GO:0005524//ATP binding	GO:0046939//nucleotide phosphorylation	gi|356563186|ref|XP_003549845.1|/1.0e-115/PREDICTED: adenylate kinase 4 [Glycine max]//gi|356563186|ref|XP_003549845.1|/6.1e-136/PREDICTED: adenylate kinase 4 [Glycine max]//gi|947054470|gb|KRH03923.1|/9.8e-131/hypothetical protein GLYMA_17G128300 [Glycine max]//gi|947054473|gb|KRH03926.1|/3.4e-103/hypothetical protein GLYMA_17G128300 [Glycine max]
Glyma.03G040600	2.78456	0.000344033	0.00726556	Up	ko01100//Metabolic pathways;ko01110//Biosynthesis of secondary metabolites;ko00270//Cysteine and methionine metabolism;ko00250//Alanine, aspartate and glutamate metabolism;ko00260//Glycine, serine and threonine metabolism	GO:0005739//mitochondrion	GO:0008453//alanine-glyoxylate transaminase activity;GO:0030170//pyridoxal phosphate binding;GO:0042802//identical protein binding	-	gi|356506738|ref|XP_003522133.1|/2.8e-262/PREDICTED: alanine--glyoxylate aminotransferase 2 homolog 3, mitochondrial [Glycine max]//gi|356506738|ref|XP_003522133.1|/3.2e-232/PREDICTED: alanine--glyoxylate aminotransferase 2 homolog 3, mitochondrial [Glycine max]//gi|356506738|ref|XP_003522133.1|/7.1e-278/PREDICTED: alanine--glyoxylate aminotransferase 2 homolog 3, mitochondrial [Glycine max]//gi|…
Glyma.05G241600	2.78399	0.000519743	0.00995353	Up	ko04075//Plant hormone signal transduction	GO:0005622//intracellular;GO:0016021//integral component of membrane	GO:0000155//phosphorelay sensor kinase activity	GO:0000160//phosphorelay signal transduction system;GO:0023014//signal transduction by protein phosphorylation	gi|356513022|ref|XP_003525213.1|/0.0e+00/PREDICTED: histidine kinase 4-like [Glycine max]
Glyma.18G213900	2.78209	0.000100081	0.00272126	Up	-	GO:0005737//cytoplasm	GO:0003746//translation elongation factor activity	GO:0006414//translational elongation	gi|947050918|gb|KRH00447.1|/3.4e-128/hypothetical protein GLYMA_18G213900 [Glycine max]
Glyma.16G028800	2.78014	1.43263e-07	1.06197e-05	Up	ko03010//Ribosome	GO:0022625//cytosolic large ribosomal subunit	GO:0003735//structural constituent of ribosome;GO:0008097//5S rRNA binding	GO:0000027//ribosomal large subunit assembly;GO:0006412//translation	gi|571525165|ref|XP_003548576.2|/2.1e-175/PREDICTED: 60S ribosomal protein L5 [Glycine max]//gi|571525165|ref|XP_003548576.2|/2.6e-180/PREDICTED: 60S ribosomal protein L5 [Glycine max]//gi|571525165|ref|XP_003548576.2|/3.8e-163/PREDICTED: 60S ribosomal protein L5 [Glycine max]
Glyma.02G053600	2.77942	0.00279354	0.0356994	Up	-	-	GO:0005524//ATP binding	-	gi|356502980|ref|XP_003520292.1|/2.7e-255/PREDICTED: ATP-dependent zinc metalloprotease FtsH-like [Glycine max]
Glyma.06G082200	2.77825	0.00120107	0.0191052	Up	-	GO:0005634//nucleus;GO:0030529//intracellular ribonucleoprotein complex	GO:0000166//nucleotide binding;GO:0003723//RNA binding	GO:0006396//RNA processing	gi|356515577|ref|XP_003526475.1|/1.8e-224/PREDICTED: la protein 1-like [Glycine max]//gi|356515577|ref|XP_003526475.1|/7.3e-214/PREDICTED: la protein 1-like [Glycine max]
Glyma.16G043800	2.77678	3.21904e-06	0.000157226	Up	-	GO:0005887//integral component of plasma membrane	GO:0015250//water channel activity;GO:0015254//glycerol channel activity	GO:0006833//water transport;GO:0009992//cellular water homeostasis;GO:0015793//glycerol transport;GO:0034220//ion transmembrane transport	gi|734433550|gb|KHN46805.1|/3.9e-137/Aquaporin SIP1-2 [Glycine soja]
Glyma.06G124800	2.77653	0.000106907	0.00287232	Up	-	GO:0016459//myosin complex	GO:0003774//motor activity	-	gi|356516009|ref|XP_003526689.1|/2.0e-93/PREDICTED: uncharacterized protein LOC100810423 [Glycine max]//gi|356516009|ref|XP_003526689.1|/2.4e-93/PREDICTED: uncharacterized protein LOC100810423 [Glycine max]
Glyma.19G076500	2.77571	0.000208828	0.00490069	Up	-	-	-	-	gi|571555272|ref|XP_006604093.1|/1.6e-169/PREDICTED: uncharacterized protein LOC102667957 [Glycine max]
Glyma.17G256900	2.77484	7.88887e-05	0.00225726	Up	-	-	-	-	gi|571539772|ref|XP_006601345.1|/0.0e+00/PREDICTED: filament-like plant protein 4 [Glycine max]
Glyma.02G057400	2.77314	1.74011e-05	0.000658785	Up	ko01100//Metabolic pathways;ko01110//Biosynthesis of secondary metabolites;ko01200//Carbon metabolism;ko00190//Oxidative phosphorylation;ko00020//Citrate cycle (TCA cycle)	GO:0005743//mitochondrial inner membrane	GO:0008177//succinate dehydrogenase (ubiquinone) activity;GO:0050660//flavin adenine dinucleotide binding	GO:0006099//tricarboxylic acid cycle;GO:0022900//electron transport chain	gi|356498373|ref|XP_003518027.1|/0.0e+00/PREDICTED: succinate dehydrogenase [ubiquinone] flavoprotein subunit 1, mitochondrial [Glycine max]
Glyma.02G129200	2.77108	5.27563e-05	0.00161906	Up	-	-	-	-	gi|356499996|ref|XP_003518821.1|/6.5e-141/PREDICTED: HD domain-containing protein C4G3.17 isoform X1 [Glycine max]//gi|947122890|gb|KRH71096.1|/1.1e-132/hypothetical protein GLYMA_02G129200 [Glycine max]
Glyma.08G162000	2.76368	0.00122439	0.0193759	Up	-	-	GO:0003676//nucleic acid binding;GO:0004004//ATP-dependent RNA helicase activity;GO:0005524//ATP binding	GO:0010501//RNA secondary structure unwinding	gi|356525722|ref|XP_003531472.1|/1.3e-288/PREDICTED: DEAD-box ATP-dependent RNA helicase 47A-like [Glycine max]
Glyma.07G123100	2.76259	0.00030043	0.00655465	Up	-	GO:0016021//integral component of membrane	-	-	gi|356522932|ref|XP_003530096.1|/0.0e+00/PREDICTED: protein NUCLEAR FUSION DEFECTIVE 4-like [Glycine max]
Glyma.11G003600	2.76161	1.83638e-05	0.000687013	Up	ko03010//Ribosome	GO:0005840//ribosome;GO:0005840//ribosome	GO:0003735//structural constituent of ribosome;GO:0003735//structural constituent of ribosome	GO:0006412//translation;GO:0006412//translation	gi|729320427|ref|XP_010533218.1|/1.8e-70/PREDICTED: 40S ribosomal protein S15a-1-like isoform X1 [Tarenaya hassleriana]//gi|734404565|gb|KHN33076.1|/2.0e-70/40S ribosomal protein S15a-1 [Glycine soja]//gi|734404565|gb|KHN33076.1|/3.4e-70/40S ribosomal protein S15a-1 [Glycine soja]//gi|947078818|gb|KRH27607.1|/2.0e-49/hypothetical protein GLYMA_11G003600 [Glycine max]
Glyma.14G051700	2.76145	0.00442577	0.0496252	Up	-	-	-	-	gi|947065692|gb|KRH14835.1|/3.5e-36/hypothetical protein GLYMA_14G051700, partial [Glycine max]
Glyma.13G150900	2.76085	0.000280077	0.00618736	Up	ko01100//Metabolic pathways;ko01110//Biosynthesis of secondary metabolites;ko00100//Steroid biosynthesis	GO:0030176//integral component of endoplasmic reticulum membrane	GO:0050613//delta14-sterol reductase activity	GO:0016126//sterol biosynthetic process;GO:0055114//oxidation-reduction process	gi|947071132|gb|KRH20023.1|/5.5e-219/hypothetical protein GLYMA_13G150900 [Glycine max]//gi|947071133|gb|KRH20024.1|/3.3e-216/hypothetical protein GLYMA_13G150900 [Glycine max]
Glyma.13G333300	2.76014	0.00173549	0.0252853	Up	-	GO:0005634//nucleus	GO:0008327//methyl-CpG binding	GO:0000122//negative regulation of transcription from RNA polymerase II promoter;GO:0006346//methylation-dependent chromatin silencing	gi|571495849|ref|XP_006593405.1|/1.4e-150/PREDICTED: uncharacterized protein LOC100779601 isoform X1 [Glycine max]//gi|571495849|ref|XP_006593405.1|/1.5e-150/PREDICTED: uncharacterized protein LOC100779601 isoform X1 [Glycine max]//gi|571495849|ref|XP_006593405.1|/1.7e-150/PREDICTED: uncharacterized protein LOC100779601 isoform X1 [Glycine max]//gi|571495849|ref|XP_006593405.1|/2.9e-150/PREDICTED…
Glyma.19G028500	2.76011	2.34199e-06	0.000119942	Up	ko01100//Metabolic pathways;ko00500//Starch and sucrose metabolism;ko00520//Amino sugar and nucleotide sugar metabolism;ko00040//Pentose and glucuronate interconversions;ko00053//Ascorbate and aldarate metabolism	GO:0005634//nucleus;GO:0005829//cytosol	GO:0003979//UDP-glucose 6-dehydrogenase activity;GO:0051287//NAD binding	GO:0005975//carbohydrate metabolic process;GO:0006024//glycosaminoglycan biosynthetic process;GO:0006065//UDP-glucuronate biosynthetic process;GO:0055114//oxidation-reduction process	gi|356573297|ref|XP_003554799.1|/8.4e-282/PREDICTED: UDP-glucose 6-dehydrogenase 1-like [Glycine max]
Glyma.18G298500	2.75537	1.78614e-05	0.00067246	Up	ko01100//Metabolic pathways;ko00531//Glycosaminoglycan degradation	GO:0016021//integral component of membrane	GO:0015019//heparan-alpha-glucosaminide N-acetyltransferase activity	-	gi|356569086|ref|XP_003552737.1|/9.5e-265/PREDICTED: heparan-alpha-glucosaminide N-acetyltransferase [Glycine max]
Glyma.11G216800	2.75204	0.00032449	0.00694239	Up	ko04931//Insulin resistance	-	-	-	gi|734366007|gb|KHN17943.1|/1.5e-111/5'-AMP-activated protein kinase subunit beta-1 [Glycine soja]//gi|734366007|gb|KHN17943.1|/2.1e-165/5'-AMP-activated protein kinase subunit beta-1 [Glycine soja]//gi|734366007|gb|KHN17943.1|/2.2e-165/5'-AMP-activated protein kinase subunit beta-1 [Glycine soja]//gi|734366007|gb|KHN17943.1|/2.6e-165/5'-AMP-activated protein kinase subunit beta-1 [Glycine soja]
Glyma.01G223600	2.75136	0.000701121	0.0126948	Up	-	GO:0012505//endomembrane system;GO:0016021//integral component of membrane	GO:0005451//monovalent cation:proton antiporter activity	GO:0006885//regulation of pH;GO:1902600//hydrogen ion transmembrane transport	gi|571436552|ref|XP_006573800.1|/0.0e+00/PREDICTED: cation/H(+) antiporter 18-like [Glycine max]
Glyma.02G084300	2.7503	1.18648e-05	0.000477764	Up	-	GO:0016021//integral component of membrane	GO:0003735//structural constituent of ribosome	GO:0006412//translation;GO:0055085//transmembrane transport	gi|356499565|ref|XP_003518609.1|/1.5e-190/PREDICTED: protein MITOFERRINLIKE 1, chloroplastic [Glycine max]
Glyma.02G108100	2.7468	8.36608e-05	0.00235995	Up	-	GO:0005794//Golgi apparatus;GO:0016021//integral component of membrane	GO:0008378//galactosyltransferase activity;GO:0030246//carbohydrate binding	GO:0006486//protein glycosylation	gi|571439616|ref|XP_003518733.2|/0.0e+00/PREDICTED: beta-1,3-galactosyltransferase 15-like [Glycine max]
Glyma.17G223200	2.74658	1.43514e-05	0.000559387	Up	-	GO:0016021//integral component of membrane	-	-	gi|356564007|ref|XP_003550248.1|/0.0e+00/PREDICTED: transmembrane 9 superfamily member 8 [Glycine max]
Glyma.11G134800	2.74582	0.0036331	0.0430988	Up	-	-	-	-	gi|356541199|ref|XP_003539068.1|/2.5e-163/PREDICTED: uncharacterized protein LOC100787401 [Glycine max]
Glyma.11G231300	2.74325	0.000945171	0.0159347	Up	ko04075//Plant hormone signal transduction;ko04712//Circadian rhythm - plant	-	GO:0046983//protein dimerization activity	-	gi|947082377|gb|KRH31166.1|/2.8e-121/hypothetical protein GLYMA_11G231300 [Glycine max]//gi|947082378|gb|KRH31167.1|/1.6e-151/hypothetical protein GLYMA_11G231300 [Glycine max]
Glyma.11G053700	2.74225	2.62087e-05	0.000924412	Up	-	-	-	-	gi|356541776|ref|XP_003539349.1|/4.2e-123/PREDICTED: CBS domain-containing protein CBSX1, chloroplastic [Glycine max]
Glyma.17G073800	2.73811	4.02787e-05	0.00129205	Up	ko01100//Metabolic pathways;ko00480//Glutathione metabolism	GO:0005737//cytoplasm	GO:0004177//aminopeptidase activity;GO:0008235//metalloexopeptidase activity;GO:0030145//manganese ion binding	GO:0006508//proteolysis	gi|571534493|ref|XP_006600543.1|/0.0e+00/PREDICTED: leucine aminopeptidase 1-like [Glycine max]
Glyma.04G196500	2.7376	0.00242913	0.0323668	Up	-	-	-	-	gi|356508819|ref|XP_003523151.1|/2.4e-122/PREDICTED: thylakoid lumenal 17.9 kDa protein, chloroplastic-like [Glycine max]
Glyma.18G041200	2.73472	0.000531754	0.0101442	Up	-	-	-	-	gi|356569627|ref|XP_003553000.1|/1.0e-239/PREDICTED: kinesin light chain 3-like isoform X2 [Glycine max]//gi|356569627|ref|XP_003553000.1|/3.4e-221/PREDICTED: kinesin light chain 3-like isoform X2 [Glycine max]//gi|947048423|gb|KRG97951.1|/2.4e-205/hypothetical protein GLYMA_18G041200 [Glycine max]//gi|947048423|gb|KRG97951.1|/2.9e-205/hypothetical protein GLYMA_18G041200 [Glycine max]//gi|947048…
Glyma.13G254900	2.73302	2.57998e-07	1.7569e-05	Up	ko03018//RNA degradation	GO:0005739//mitochondrion	GO:0005524//ATP binding;GO:0051082//unfolded protein binding	GO:0006457//protein folding	gi|356549495|ref|XP_003543129.1|/0.0e+00/PREDICTED: heat shock 70 kDa protein, mitochondrial [Glycine max]
Glyma.09G279000	2.7313	0.000566598	0.0106673	Up	ko03013//RNA transport	-	-	GO:0006952//defense response	gi|356532197|ref|XP_003534660.1|/1.3e-95/PREDICTED: protein LURP-one-related 10 [Glycine max]//gi|947092144|gb|KRH40809.1|/1.0e-72/hypothetical protein GLYMA_09G279000 [Glycine max]
Glyma.10G220600	2.72901	0.00332017	0.0404893	Up	-	-	-	-	gi|356535741|ref|XP_003536402.1|/1.7e-79/PREDICTED: uncharacterized protein LOC100797945 [Glycine max]
Glyma.08G212900	2.72819	0.000613108	0.0113523	Up	ko01212//Fatty acid metabolism;ko01040//Biosynthesis of unsaturated fatty acids	GO:0016021//integral component of membrane	GO:0016717//oxidoreductase activity, acting on paired donors, with oxidation of a pair of donors resulting in the reduction of molecular oxygen to two molecules of water	GO:0006633//fatty acid biosynthetic process;GO:0055114//oxidation-reduction process	gi|571468954|ref|XP_006584522.1|/3.9e-238/PREDICTED: uncharacterized protein LOC100527024 isoform X1 [Glycine max]//gi|947095883|gb|KRH44468.1|/4.0e-200/hypothetical protein GLYMA_08G212900 [Glycine max]
Glyma.01G029400	2.72804	0.00334731	0.0407262	Up	ko01100//Metabolic pathways;ko00230//Purine metabolism;ko00240//Pyrimidine metabolism;ko03020//RNA polymerase	GO:0005665//DNA-directed RNA polymerase II, core complex;GO:0005666//DNA-directed RNA polymerase III complex;GO:0005736//DNA-directed RNA polymerase I complex	GO:0001054//RNA polymerase I activity;GO:0001055//RNA polymerase II activity;GO:0001056//RNA polymerase III activity;GO:0003677//DNA binding;GO:0008270//zinc ion binding	GO:0006360//transcription from RNA polymerase I promoter;GO:0006366//transcription from RNA polymerase II promoter;GO:0006383//transcription from RNA polymerase III promoter	gi|947126720|gb|KRH74574.1|/1.1e-39/hypothetical protein GLYMA_01G029400 [Glycine max]
Glyma.18G081100	2.7273	7.09001e-12	1.50267e-09	Up	ko04075//Plant hormone signal transduction	GO:0005634//nucleus	GO:0003700//transcription factor activity, sequence-specific DNA binding;GO:0043565//sequence-specific DNA binding	GO:0006355//regulation of transcription, DNA-templated	gi|356566577|ref|XP_003551507.1|/5.8e-296/PREDICTED: scarecrow-like protein 21 [Glycine max]
Glyma.08G042600	2.72604	0.000317253	0.00683329	Up	-	GO:0016021//integral component of membrane	-	-	gi|356524218|ref|XP_003530728.1|/2.6e-154/PREDICTED: cysteine-rich repeat secretory protein 12 [Glycine max]
Glyma.05G055100	2.72458	1.86073e-07	1.31848e-05	Up	-	GO:0016021//integral component of membrane	-	-	gi|356514192|ref|XP_003525790.1|/1.8e-79/PREDICTED: lipid transfer-like protein VAS [Glycine max]//gi|947109011|gb|KRH57337.1|/2.4e-59/hypothetical protein GLYMA_05G055100 [Glycine max]
Glyma.04G040100	2.72442	0.00294421	0.0372679	Up	-	-	GO:0016747//transferase activity, transferring acyl groups other than amino-acyl groups	-	gi|83853812|gb|ABC47845.1|/4.3e-287/N-hydroxycinnamoyl/benzoyltransferase 3 [Glycine max]
Glyma.01G230900	2.72243	1.40814e-07	1.04947e-05	Up	ko01100//Metabolic pathways;ko00920//Sulfur metabolism	GO:0005758//mitochondrial intermembrane space;GO:0070469//respiratory chain	GO:0009055//electron carrier activity;GO:0020037//heme binding;GO:0046872//metal ion binding	GO:0006122//mitochondrial electron transport, ubiquinol to cytochrome c;GO:0006123//mitochondrial electron transport, cytochrome c to oxygen	gi|351722889|ref|NP_001235212.1|/3.3e-61/uncharacterized protein LOC100305937 [Glycine max]
Glyma.19G131500	2.72238	2.93322e-06	0.000144785	Up	ko01100//Metabolic pathways;ko01110//Biosynthesis of secondary metabolites;ko01230//Biosynthesis of amino acids;ko00330//Arginine and proline metabolism	GO:0005737//cytoplasm	GO:0004735//pyrroline-5-carboxylate reductase activity	GO:0055114//oxidation-reduction process;GO:0055129//L-proline biosynthetic process	gi|734358552|gb|KHN14905.1|/8.7e-147/Pyrroline-5-carboxylate reductase [Glycine soja]
Glyma.09G020900	2.72182	8.41963e-08	6.65095e-06	Up	-	-	-	-	gi|356532984|ref|XP_003535049.1|/1.1e-218/PREDICTED: uncharacterized protein At4g37920, chloroplastic [Glycine max]
Glyma.04G206100	2.71994	0.00371031	0.043785	Up	ko01100//Metabolic pathways;ko04144//Endocytosis;ko04070//Phosphatidylinositol signaling system;ko00562//Inositol phosphate metabolism	-	GO:0016307//phosphatidylinositol phosphate kinase activity	GO:0046854//phosphatidylinositol phosphorylation	gi|571451506|ref|XP_006578756.1|/2.5e-296/PREDICTED: phosphatidylinositol 4-phosphate 5-kinase 1-like [Glycine max]
Glyma.08G220900	2.7195	4.69792e-10	6.53105e-08	Up	-	-	-	-	gi|356526300|ref|XP_003531756.1|/5.3e-165/PREDICTED: uncharacterized protein LOC100810662 [Glycine max]
Glyma.08G151100	2.71764	0.00124082	0.0195578	Up	-	-	-	-	gi|734395837|gb|KHN29195.1|/1.4e-25/hypothetical protein glysoja_008530 [Glycine soja]
Glyma.05G135200	2.71655	4.70596e-05	0.00147081	Up	ko03010//Ribosome	-	-	-	gi|356512243|ref|XP_003524830.1|/2.6e-144/PREDICTED: protein SLOW GREEN 1, chloroplastic-like [Glycine max]
Glyma.13G134800	2.71647	0.00023293	0.00537073	Up	-	-	-	-	gi|356548184|ref|XP_003542483.1|/3.1e-94/PREDICTED: uncharacterized protein LOC100818260 [Glycine max]//gi|356548184|ref|XP_003542483.1|/3.7e-94/PREDICTED: uncharacterized protein LOC100818260 [Glycine max]//gi|356548184|ref|XP_003542483.1|/4.0e-94/PREDICTED: uncharacterized protein LOC100818260 [Glycine max]//gi|356548184|ref|XP_003542483.1|/4.6e-94/PREDICTED: uncharacterized protein LOC10081826…
Glyma.07G067500	2.71268	0.000792048	0.0139114	Up	-	GO:0016021//integral component of membrane	-	-	gi|955330135|ref|XP_014633289.1|/1.6e-309/PREDICTED: uncharacterized protein LOC100789583 [Glycine max]
Glyma.02G195000	2.70989	0.000127426	0.0032929	Up	-	-	GO:0003700//transcription factor activity, sequence-specific DNA binding;GO:0003700//transcription factor activity, sequence-specific DNA binding	GO:0006355//regulation of transcription, DNA-templated;GO:0006355//regulation of transcription, DNA-templated	gi|571440875|ref|XP_006575281.1|/7.5e-191/PREDICTED: nuclear transcription factor Y subunit A-10-like isoform X1 [Glycine max]//gi|571440875|ref|XP_006575281.1|/7.7e-191/PREDICTED: nuclear transcription factor Y subunit A-10-like isoform X1 [Glycine max]//gi|571440875|ref|XP_006575281.1|/7.8e-191/PREDICTED: nuclear transcription factor Y subunit A-10-like isoform X1 [Glycine max]//gi|571440875|re…
Glyma.11G010500	2.70979	1.77653e-05	0.000669901	Up	ko01100//Metabolic pathways;ko01110//Biosynthesis of secondary metabolites;ko00940//Phenylpropanoid biosynthesis;ko00360//Phenylalanine metabolism;ko00130//Ubiquinone and other terpenoid-quinone biosynthesis	GO:0016021//integral component of membrane	GO:0005524//ATP binding;GO:0016207//4-coumarate-CoA ligase activity	GO:0009698//phenylpropanoid metabolic process	gi|947078930|gb|KRH27719.1|/3.1e-303/hypothetical protein GLYMA_11G010500 [Glycine max]
Glyma.01G035100	2.70893	8.30251e-05	0.0023476	Up	ko01100//Metabolic pathways;ko01110//Biosynthesis of secondary metabolites;ko00100//Steroid biosynthesis	GO:0016021//integral component of membrane;GO:0016021//integral component of membrane	GO:0005506//iron ion binding;GO:0005506//iron ion binding;GO:0016491//oxidoreductase activity;GO:0016491//oxidoreductase activity	GO:0006633//fatty acid biosynthetic process;GO:0006633//fatty acid biosynthetic process;GO:0055114//oxidation-reduction process;GO:0055114//oxidation-reduction process	gi|358248002|ref|NP_001240044.1|/5.7e-160/uncharacterized protein LOC100816716 [Glycine max]//gi|358248002|ref|NP_001240044.1|/7.0e-155/uncharacterized protein LOC100816716 [Glycine max]//gi|358248002|ref|NP_001240044.1|/7.6e-160/uncharacterized protein LOC100816716 [Glycine max]//gi|571433401|ref|XP_006572890.1|/5.5e-160/PREDICTED: uncharacterized protein LOC100816716 isoform X1 [Glycine max]//g…
Glyma.02G087700	2.70851	0.000371693	0.00767223	Up	ko04146//Peroxisome	-	GO:0004784//superoxide dismutase activity;GO:0046872//metal ion binding	GO:0019430//removal of superoxide radicals;GO:0055114//oxidation-reduction process	gi|356499596|ref|XP_003518624.1|/6.7e-171/PREDICTED: superoxide dismutase [Fe], chloroplastic isoform X3 [Glycine max]//gi|571439339|ref|XP_006574831.1|/2.2e-170/PREDICTED: superoxide dismutase [Fe], chloroplastic isoform X1 [Glycine max]//gi|571439344|ref|XP_006574833.1|/4.0e-169/PREDICTED: superoxide dismutase [Fe], chloroplastic isoform X4 [Glycine max]//gi|571439346|ref|XP_006574834.1|/1.1e-1…
Glyma.12G017100	2.70562	1.66066e-05	0.000634272	Up	-	-	-	GO:0006952//defense response;GO:0009607//response to biotic stimulus	gi|734432857|gb|KHN46463.1|/5.5e-84/S-norcoclaurine synthase [Glycine soja]
Glyma.07G022000	2.70285	8.85452e-05	0.00246117	Up	-	GO:0016021//integral component of membrane;GO:0046658//anchored component of plasma membrane	GO:0009055//electron carrier activity	-	gi|351723415|ref|NP_001237022.1|/5.4e-90/uncharacterized protein LOC100305555 precursor [Glycine max]
Glyma.09G109600	2.70155	4.2605e-05	0.00135568	Up	-	GO:0005794//Golgi apparatus;GO:0016021//integral component of membrane	GO:0016413//O-acetyltransferase activity	GO:0071554//cell wall organization or biogenesis	gi|356533119|ref|XP_003535115.1|/5.3e-308/PREDICTED: protein trichome birefringence-like [Glycine max]
Glyma.17G149800	2.70131	0.000950248	0.0159709	Up	-	GO:0005789//endoplasmic reticulum membrane;GO:0005794//Golgi apparatus;GO:0005829//cytosol;GO:0005886//plasma membrane;GO:0009504//cell plate;GO:0012507//ER to Golgi transport vesicle membrane;GO:0016021//integral component of membrane;GO:0031201//SNARE complex;GO:0031902//late endosome membrane	GO:0000149//SNARE binding;GO:0005484//SNAP receptor activity	GO:0006623//protein targeting to vacuole;GO:0006888//ER to Golgi vesicle-mediated transport;GO:0006891//intra-Golgi vesicle-mediated transport;GO:0006896//Golgi to vacuole transport;GO:0042147//retrograde transport, endosome to Golgi;GO:0048280//vesicle fusion with Golgi apparatus	gi|356563416|ref|XP_003549959.1|/1.2e-136/PREDICTED: novel plant SNARE 11-like [Glycine max]
Glyma.06G111500	2.69906	0.00107725	0.0175566	Up	-	-	-	-	gi|351734466|ref|NP_001237056.1|/1.7e-70/uncharacterized protein LOC100306069 [Glycine max]
Glyma.19G210600	2.69809	2.70081e-09	3.15815e-07	Up	ko01100//Metabolic pathways;ko00590//Arachidonic acid metabolism	-	-	-	gi|359807469|ref|NP_001241395.1|/1.7e-81/uncharacterized protein LOC100796372 [Glycine max]
Glyma.19G087900	2.69774	0.00135262	0.0209172	Up	-	GO:0044611//nuclear pore inner ring	GO:0017056//structural constituent of nuclear pore	GO:0000059;GO:0006999//nuclear pore organization	gi|571555640|ref|XP_006604139.1|/0.0e+00/PREDICTED: uncharacterized protein LOC100783487 isoform X2 [Glycine max]
Glyma.03G074600	2.69731	0.0014738	0.0223186	Up	-	-	-	-	gi|947117730|gb|KRH65979.1|/2.3e-134/hypothetical protein GLYMA_03G074600 [Glycine max]
Glyma.20G126800	2.69652	0.00263426	0.0342757	Up	-	-	GO:0004061//arylformamidase activity	GO:0019441//tryptophan catabolic process to kynurenine	gi|356575656|ref|XP_003555954.1|/1.6e-148/PREDICTED: kynurenine formamidase-like isoform X1 [Glycine max]//gi|356575656|ref|XP_003555954.1|/1.9e-148/PREDICTED: kynurenine formamidase-like isoform X1 [Glycine max]//gi|356575656|ref|XP_003555954.1|/9.0e-144/PREDICTED: kynurenine formamidase-like isoform X1 [Glycine max]
Glyma.04G022300	2.69513	0.00397087	0.0458931	Up	ko04144//Endocytosis	GO:0005618//cell wall	GO:0004252//serine-type endopeptidase activity	GO:0006508//proteolysis	gi|356509291|ref|XP_003523384.1|/0.0e+00/PREDICTED: CO(2)-response secreted protease-like isoform X1 [Glycine max]
Glyma.01G190500	2.69177	0.00133066	0.0206314	Up	-	-	-	-	gi|356496939|ref|XP_003517322.1|/1.6e-41/PREDICTED: uncharacterized protein LOC100807280 [Glycine max]
Glyma.15G152900	2.68966	0.000197717	0.00468394	Up	ko04144//Endocytosis	GO:0005789//endoplasmic reticulum membrane;GO:0005886//plasma membrane;GO:0016021//integral component of membrane;GO:0032586//protein storage vacuole membrane	-	-	gi|947062850|gb|KRH12111.1|/1.2e-111/hypothetical protein GLYMA_15G152900 [Glycine max]
Glyma.10G210500	2.68941	0.00170442	0.0249283	Up	-	GO:0005634//nucleus;GO:0005667//transcription factor complex	GO:0000977//RNA polymerase II regulatory region sequence-specific DNA binding;GO:0001085//RNA polymerase II transcription factor binding;GO:0001228//transcriptional activator activity, RNA polymerase II transcription regulatory region sequence-specific binding;GO:0003682//chromatin binding;GO:0008270//zinc ion binding	GO:0030154//cell differentiation;GO:0045944//positive regulation of transcription from RNA polymerase II promoter	gi|356535635|ref|XP_003536350.1|/3.2e-187/PREDICTED: GATA transcription factor 8-like [Glycine max]//gi|356535635|ref|XP_003536350.1|/3.5e-187/PREDICTED: GATA transcription factor 8-like [Glycine max]//gi|356535635|ref|XP_003536350.1|/4.6e-187/PREDICTED: GATA transcription factor 8-like [Glycine max]
Glyma.16G002500	2.68787	4.12232e-07	2.59877e-05	Up	ko04144//Endocytosis;ko04141//Protein processing in endoplasmic reticulum;ko03040//Spliceosome	-	GO:0005524//ATP binding;GO:0051082//unfolded protein binding	GO:0006457//protein folding	gi|356559803|ref|XP_003548186.1|/0.0e+00/PREDICTED: stromal 70 kDa heat shock-related protein, chloroplastic [Glycine max]
Glyma.08G223300	2.68695	1.43505e-05	0.000559387	Up	ko01100//Metabolic pathways;ko01230//Biosynthesis of amino acids;ko01200//Carbon metabolism;ko00260//Glycine, serine and threonine metabolism	-	GO:0004617//phosphoglycerate dehydrogenase activity;GO:0016597//amino acid binding;GO:0051287//NAD binding	GO:0006564//L-serine biosynthetic process;GO:0055114//oxidation-reduction process	gi|356526328|ref|XP_003531770.1|/0.0e+00/PREDICTED: D-3-phosphoglycerate dehydrogenase 2, chloroplastic-like [Glycine max]
Glyma.02G097200	2.68528	8.87278e-05	0.00246481	Up	ko01100//Metabolic pathways;ko00600//Sphingolipid metabolism	GO:0016021//integral component of membrane	GO:0016831//carboxy-lyase activity;GO:0030170//pyridoxal phosphate binding	GO:0019752//carboxylic acid metabolic process	gi|356499691|ref|XP_003518670.1|/1.9e-310/PREDICTED: sphingosine-1-phosphate lyase-like [Glycine max]//gi|947122349|gb|KRH70555.1|/1.0e-239/hypothetical protein GLYMA_02G097200 [Glycine max]//gi|947122350|gb|KRH70556.1|/3.6e-211/hypothetical protein GLYMA_02G097200 [Glycine max]
Glyma.12G166200	2.68495	1.73021e-07	1.2388e-05	Up	ko04144//Endocytosis;ko04141//Protein processing in endoplasmic reticulum;ko03040//Spliceosome	-	GO:0000166//nucleotide binding	-	gi|955354793|ref|XP_014620458.1|/8.7e-282/PREDICTED: stromal 70 kDa heat shock-related protein, chloroplastic [Glycine max]
Glyma.20G197100	2.68167	0.00128879	0.02014	Up	ko03018//RNA degradation	GO:0005737//cytoplasm	GO:0005524//ATP binding	GO:0042026//protein refolding	gi|356576411|ref|XP_003556325.1|/0.0e+00/PREDICTED: chaperonin CPN60-2, mitochondrial [Glycine max]
Glyma.20G221100	2.68046	6.2433e-06	0.000278572	Up	ko01100//Metabolic pathways;ko00195//Photosynthesis	-	-	-	gi|356574857|ref|XP_003555560.1|/0.0e+00/PREDICTED: uncharacterized protein LOC100807191 [Glycine max]
Glyma.05G189900	2.67784	1.17432e-05	0.000473269	Up	ko01100//Metabolic pathways;ko00240//Pyrimidine metabolism	GO:0005737//cytoplasm	GO:0033862//UMP kinase activity	GO:0006221//pyrimidine nucleotide biosynthetic process;GO:0046939//nucleotide phosphorylation	gi|356512819|ref|XP_003525113.1|/2.6e-182/PREDICTED: uridylate kinase [Glycine max]
Glyma.20G115900	2.67626	0.0018745	0.0267162	Up	-	-	-	-	gi|356575550|ref|XP_003555903.1|/4.5e-44/PREDICTED: uncharacterized protein LOC100818055 [Glycine max]
Glyma.04G184300	2.67564	4.8775e-06	0.000225252	Up	-	GO:0016021//integral component of membrane	GO:0005215//transporter activity	GO:0034219//carbohydrate transmembrane transport	gi|359806876|ref|NP_001241317.1|/1.8e-211/plastid phosphoenolpyruvate/phosphate translocator-like [Glycine max]
Glyma.01G229300	2.67511	0.00374249	0.0440225	Up	ko03013//RNA transport;ko03008//Ribosome biogenesis in eukaryotes	GO:0000172//ribonuclease MRP complex;GO:0030677//ribonuclease P complex	GO:0000171//ribonuclease MRP activity;GO:0004526//ribonuclease P activity;GO:0033204//ribonuclease P RNA binding	GO:0006364//rRNA processing;GO:0006379//mRNA cleavage;GO:0008033//tRNA processing;GO:0090502//RNA phosphodiester bond hydrolysis, endonucleolytic	gi|947129854|gb|KRH77708.1|/5.1e-128/hypothetical protein GLYMA_01G229300, partial [Glycine max]
Glyma.09G246700	2.67453	3.21367e-09	3.66752e-07	Up	ko01100//Metabolic pathways;ko00920//Sulfur metabolism	GO:0005758//mitochondrial intermembrane space;GO:0070469//respiratory chain	GO:0009055//electron carrier activity;GO:0020037//heme binding;GO:0046872//metal ion binding	GO:0006122//mitochondrial electron transport, ubiquinol to cytochrome c;GO:0006123//mitochondrial electron transport, cytochrome c to oxygen	gi|359806238|ref|NP_001240955.1|/6.2e-61/uncharacterized protein LOC100817799 [Glycine max]
Glyma.17G136300	2.67291	0.00299803	0.0377282	Up	-	-	GO:0016597//amino acid binding	GO:0008152//metabolic process	gi|571536322|ref|XP_003549893.2|/1.8e-252/PREDICTED: ACT domain-containing protein ACR8-like [Glycine max]
Glyma.19G120100	2.67202	4.19716e-05	0.00133821	Up	-	GO:0005759//mitochondrial matrix	GO:0000774//adenyl-nucleotide exchange factor activity;GO:0042803//protein homodimerization activity;GO:0051087//chaperone binding	GO:0006457//protein folding;GO:0050790//regulation of catalytic activity	gi|356571814|ref|XP_003554067.1|/2.5e-174/PREDICTED: protein GrpE-like isoform X1 [Glycine max]
Glyma.10G250300	2.67179	0.000531831	0.0101442	Up	ko01110//Biosynthesis of secondary metabolites;ko00943//Isoflavonoid biosynthesis	-	GO:0033987;GO:0052689//carboxylic ester hydrolase activity	GO:0009717;GO:0009813//flavonoid biosynthetic process	gi|571480807|ref|XP_006588437.1|/1.0e-200/PREDICTED: uncharacterized protein LOC100785409 isoform X1 [Glycine max]
Glyma.10G220100	2.66996	2.67717e-07	1.81052e-05	Up	ko04144//Endocytosis;ko04145//Phagosome	GO:0005622//intracellular	GO:0005525//GTP binding	GO:0007264//small GTPase mediated signal transduction	gi|734364070|gb|KHN17053.1|/1.8e-117/Ras-related protein Rab7 [Glycine soja]//gi|947086322|gb|KRH35043.1|/2.4e-93/hypothetical protein GLYMA_10G220100 [Glycine max]
Glyma.18G225000	2.66823	0.000284066	0.00625511	Up	ko01100//Metabolic pathways;ko01110//Biosynthesis of secondary metabolites;ko00350//Tyrosine metabolism;ko00950//Isoquinoline alkaloid biosynthesis	-	GO:0004097//catechol oxidase activity;GO:0046872//metal ion binding	GO:0046148//pigment biosynthetic process;GO:0055114//oxidation-reduction process	gi|356566866|ref|XP_003551647.1|/0.0e+00/PREDICTED: aureusidin synthase [Glycine max]
Glyma.03G129300	2.66423	4.30498e-07	2.68566e-05	Up	-	GO:0005768//endosome;GO:0005774//vacuolar membrane;GO:0005802//trans-Golgi network	GO:0008757//S-adenosylmethionine-dependent methyltransferase activity	GO:0032259//methylation	gi|955311862|ref|XP_003521139.2|/9.1e-152/PREDICTED: putative methyltransferase DDB_G0268948 [Glycine max]
Glyma.08G349200	2.66379	0.000125615	0.00326592	Up	ko00061//Fatty acid biosynthesis	-	GO:0016790//thiolester hydrolase activity	GO:0006633//fatty acid biosynthetic process	gi|947098074|gb|KRH46659.1|/1.0e-220/hypothetical protein GLYMA_08G349200 [Glycine max]
Glyma.09G099500	2.66278	0.000152384	0.00378171	Up	-	GO:0016021//integral component of membrane;GO:0016021//integral component of membrane	GO:0005385//zinc ion transmembrane transporter activity;GO:0005385//zinc ion transmembrane transporter activity	GO:0010043//response to zinc ion;GO:0010043//response to zinc ion;GO:0061088//regulation of sequestering of zinc ion;GO:0061088//regulation of sequestering of zinc ion;GO:0071577//zinc II ion transmembrane transport;GO:0071577//zinc II ion transmembrane transport	gi|356530651|ref|XP_003533894.1|/2.0e-228/PREDICTED: metal tolerance protein 9-like isoform X1 [Glycine max]//gi|947089269|gb|KRH37934.1|/1.2e-159/hypothetical protein GLYMA_09G099500 [Glycine max]//gi|947089270|gb|KRH37935.1|/3.7e-112/hypothetical protein GLYMA_09G099500 [Glycine max]
Glyma.18G172600	2.66204	0.00207381	0.0287373	Up	-	-	-	-	gi|356567884|ref|XP_003552145.1|/1.2e-127/PREDICTED: protein SULFUR DEFICIENCY-INDUCED 1-like [Glycine max]//gi|356567884|ref|XP_003552145.1|/2.3e-128/PREDICTED: protein SULFUR DEFICIENCY-INDUCED 1-like [Glycine max]//gi|356567884|ref|XP_003552145.1|/4.4e-154/PREDICTED: protein SULFUR DEFICIENCY-INDUCED 1-like [Glycine max]//gi|947050285|gb|KRG99813.1|/5.4e-129/hypothetical protein GLYMA_18G17260…
Glyma.11G078700	2.6603	1.33186e-07	1.00206e-05	Up	ko01100//Metabolic pathways;ko01110//Biosynthesis of secondary metabolites;ko01230//Biosynthesis of amino acids;ko00400//Phenylalanine, tyrosine and tryptophan biosynthesis	GO:0005737//cytoplasm	GO:0003856//3-dehydroquinate synthase activity	GO:0009073//aromatic amino acid family biosynthetic process	gi|356538307|ref|XP_003537645.1|/3.6e-230/PREDICTED: 3-dehydroquinate synthase, chloroplastic isoform X1 [Glycine max]
Glyma.18G276200	2.65929	0.00236749	0.0317236	Up	-	-	GO:0003677//DNA binding;GO:0003899//DNA-directed 5'-3' RNA polymerase activity	GO:0006351//transcription, DNA-templated	gi|571549639|ref|XP_006602976.1|/0.0e+00/PREDICTED: DNA-directed RNA polymerase 2B, chloroplastic/mitochondrial-like [Glycine max]
Glyma.13G158500	2.65917	0.00299839	0.0377282	Up	ko01100//Metabolic pathways;ko01110//Biosynthesis of secondary metabolites;ko01230//Biosynthesis of amino acids;ko01210//2-Oxocarboxylic acid metabolism;ko00770//Pantothenate and CoA biosynthesis;ko00290//Valine, leucine and isoleucine biosynthesis	GO:0030136//clathrin-coated vesicle	GO:0005545//1-phosphatidylinositol binding;GO:0030276//clathrin binding	GO:0048268//clathrin coat assembly	gi|356546112|ref|XP_003541475.1|/0.0e+00/PREDICTED: probable clathrin assembly protein At4g32285 [Glycine max]
Glyma.07G173700	2.65896	0.00436382	0.0491162	Up	ko04075//Plant hormone signal transduction	GO:0005622//intracellular;GO:0016021//integral component of membrane	GO:0000155//phosphorelay sensor kinase activity	GO:0000160//phosphorelay signal transduction system;GO:0018106//peptidyl-histidine phosphorylation;GO:0023014//signal transduction by protein phosphorylation	gi|356521173|ref|XP_003529232.1|/0.0e+00/PREDICTED: histidine kinase 4-like [Glycine max]
Glyma.15G057700	2.65882	0.000122423	0.00321108	Up	ko00910//Nitrogen metabolism	-	GO:0004089//carbonate dehydratase activity;GO:0004089//carbonate dehydratase activity;GO:0008270//zinc ion binding;GO:0008270//zinc ion binding	GO:0015976//carbon utilization;GO:0015976//carbon utilization	gi|356554783|ref|XP_003545722.1|/1.4e-174/PREDICTED: beta carbonic anhydrase 5, chloroplastic-like isoform X2 [Glycine max]//gi|356554783|ref|XP_003545722.1|/5.9e-163/PREDICTED: beta carbonic anhydrase 5, chloroplastic-like isoform X2 [Glycine max]//gi|571516246|ref|XP_006597362.1|/6.3e-175/PREDICTED: beta carbonic anhydrase 5, chloroplastic-like isoform X1 [Glycine max]
Glyma.13G369000	2.65862	0.00406264	0.0465879	Up	-	-	-	-	gi|356547460|ref|XP_003542130.1|/3.0e-98/PREDICTED: uncharacterized protein LOC100810953 [Glycine max]
Glyma.10G003800	2.65714	0.00176979	0.0256397	Up	-	-	-	-	gi|356537369|ref|XP_003537200.1|/1.1e-186/PREDICTED: RNA polymerase II-associated protein 3 [Glycine max]
Glyma.19G181000	2.65654	0.00142166	0.0217721	Up	ko01100//Metabolic pathways;ko00230//Purine metabolism;ko00240//Pyrimidine metabolism;ko03020//RNA polymerase	GO:0016021//integral component of membrane	GO:0008168//methyltransferase activity	GO:0032259//methylation	gi|356572436|ref|XP_003554374.1|/7.5e-272/PREDICTED: uncharacterized protein LOC100806816 [Glycine max]//gi|947046345|gb|KRG95974.1|/6.1e-287/hypothetical protein GLYMA_19G181000 [Glycine max]
Glyma.15G262100	2.65486	2.7872e-10	4.10939e-08	Up	ko01100//Metabolic pathways;ko01110//Biosynthesis of secondary metabolites;ko01230//Biosynthesis of amino acids;ko01200//Carbon metabolism;ko00010//Glycolysis / Gluconeogenesis;ko00710//Carbon fixation in photosynthetic organisms	-	GO:0004618//phosphoglycerate kinase activity;GO:0005524//ATP binding	GO:0006096//glycolytic process	gi|356557030|ref|XP_003546821.1|/2.3e-222/PREDICTED: phosphoglycerate kinase, cytosolic [Glycine max]
Glyma.12G078500	2.65356	0.00145437	0.0221089	Up	-	-	-	-	gi|734306588|gb|KHM98923.1|/0.0e+00/Hypothetical protein glysoja_043335 [Glycine soja]//gi|947076232|gb|KRH25072.1|/0.0e+00/hypothetical protein GLYMA_12G078500 [Glycine max]
Glyma.20G023100	2.65263	2.2756e-05	0.000820306	Up	-	-	-	-	gi|571563768|ref|XP_006605526.1|/0.0e+00/PREDICTED: pentatricopeptide repeat-containing protein At4g18520-like isoform X2 [Glycine max]
Glyma.04G077500	2.65117	0.000155291	0.00384181	Up	-	-	-	-	gi|359807655|ref|NP_001241425.1|/6.3e-100/uncharacterized protein LOC100794072 [Glycine max]//gi|947113663|gb|KRH61965.1|/3.7e-89/hypothetical protein GLYMA_04G077500 [Glycine max]
Glyma.18G003100	2.65075	0.000161685	0.00396897	Up	ko00942//Anthocyanin biosynthesis	GO:0043231//intracellular membrane-bounded organelle	GO:0080043//quercetin 3-O-glucosyltransferase activity;GO:0080044//quercetin 7-O-glucosyltransferase activity	GO:0009813//flavonoid biosynthetic process;GO:0052696//flavonoid glucuronidation	gi|356568708|ref|XP_003552552.1|/2.0e-276/PREDICTED: crocetin glucosyltransferase, chloroplastic-like [Glycine max]
Glyma.06G183000	2.65066	0.000974965	0.016258	Up	ko04144//Endocytosis	GO:0005886//plasma membrane;GO:0005886//plasma membrane;GO:0016021//integral component of membrane;GO:0016021//integral component of membrane	-	-	gi|356516678|ref|XP_003527020.1|/2.6e-109/PREDICTED: CASP-like protein 4A3 isoform X1 [Glycine max]//gi|356516678|ref|XP_003527020.1|/2.8e-113/PREDICTED: CASP-like protein 4A3 isoform X1 [Glycine max]//gi|571461203|ref|XP_006581928.1|/1.3e-97/PREDICTED: CASP-like protein 4A2 isoform X2 [Glycine max]
Glyma.01G232400	2.64891	1.47747e-07	1.08918e-05	Up	ko01100//Metabolic pathways;ko01110//Biosynthesis of secondary metabolites;ko00940//Phenylpropanoid biosynthesis;ko00360//Phenylalanine metabolism;ko00130//Ubiquinone and other terpenoid-quinone biosynthesis	GO:0016021//integral component of membrane	GO:0005524//ATP binding;GO:0016207//4-coumarate-CoA ligase activity	GO:0009698//phenylpropanoid metabolic process	gi|947129905|gb|KRH77759.1|/0.0e+00/hypothetical protein GLYMA_01G232400 [Glycine max]
Glyma.18G291500	2.64791	3.06452e-05	0.00104069	Up	-	GO:0005618//cell wall;GO:0009506//plasmodesma;GO:0046658//anchored component of plasma membrane	GO:0004553//hydrolase activity, hydrolyzing O-glycosyl compounds;GO:0030247//polysaccharide binding	GO:0005975//carbohydrate metabolic process	gi|356569016|ref|XP_003552703.1|/1.1e-266/PREDICTED: glucan endo-1,3-beta-glucosidase [Glycine max]//gi|947052139|gb|KRH01668.1|/1.2e-267/hypothetical protein GLYMA_18G291500 [Glycine max]//gi|947052140|gb|KRH01669.1|/1.5e-213/hypothetical protein GLYMA_18G291500 [Glycine max]
Glyma.11G049900	2.64788	9.75185e-06	0.000403635	Up	-	GO:0005634//nucleus	GO:0003725//double-stranded RNA binding;GO:0004525//ribonuclease III activity	GO:0030422//production of siRNA involved in RNA interference;GO:0031053//primary miRNA processing;GO:0031054//pre-miRNA processing;GO:0090502//RNA phosphodiester bond hydrolysis, endonucleolytic	gi|356541663|ref|XP_003539293.1|/0.0e+00/PREDICTED: uncharacterized protein LOC100809155 [Glycine max]
Glyma.10G196600	2.64761	0.00157255	0.0234475	Up	ko03013//RNA transport	GO:0005634//nucleus;GO:0016021//integral component of membrane	GO:0003677//DNA binding	GO:0006355//regulation of transcription, DNA-templated	gi|571480795|ref|XP_006588431.1|/2.8e-220/PREDICTED: uncharacterized protein LOC100779871 isoform X1 [Glycine max]//gi|947085923|gb|KRH34644.1|/5.1e-222/hypothetical protein GLYMA_10G196600 [Glycine max]
Glyma.11G015600	2.64743	8.69911e-05	0.00242936	Up	-	-	GO:0000166//nucleotide binding;GO:0003723//RNA binding;GO:0046872//metal ion binding	-	gi|571486813|ref|XP_006590473.1|/0.0e+00/PREDICTED: zinc finger CCCH domain-containing protein 55-like [Glycine max]
Glyma.16G040400	2.64576	0.000423462	0.00850032	Up	-	GO:0016021//integral component of membrane	-	-	gi|734433516|gb|KHN46771.1|/3.4e-35/hypothetical protein glysoja_015022 [Glycine soja]
Glyma.03G157300	2.64538	0.00205471	0.0285244	Up	-	GO:0005634//nucleus	GO:0003700//transcription factor activity, sequence-specific DNA binding;GO:0043565//sequence-specific DNA binding	GO:0006355//regulation of transcription, DNA-templated	gi|571445828|ref|XP_006576917.1|/3.2e-169/PREDICTED: heat stress transcription factor A-7a-like [Glycine max]//gi|571445828|ref|XP_006576917.1|/4.6e-169/PREDICTED: heat stress transcription factor A-7a-like [Glycine max]
Glyma.19G165900	2.64341	0.00442958	0.0496391	Up	ko03008//Ribosome biogenesis in eukaryotes	-	GO:0030515//snoRNA binding	GO:0001522//pseudouridine synthesis;GO:0042254//ribosome biogenesis	gi|947046062|gb|KRG95691.1|/4.1e-66/hypothetical protein GLYMA_19G165900 [Glycine max]
Glyma.10G237500	2.63933	0.000106628	0.00286808	Up	-	-	GO:0004360//glutamine-fructose-6-phosphate transaminase (isomerizing) activity;GO:0030246//carbohydrate binding	GO:0005975//carbohydrate metabolic process;GO:0006002//fructose 6-phosphate metabolic process;GO:0006047//UDP-N-acetylglucosamine metabolic process	gi|356535887|ref|XP_003536474.1|/3.9e-109/PREDICTED: 3-hexulose-6-phosphate isomerase-like [Glycine max]
Glyma.06G122800	2.63686	0.000325682	0.00695849	Up	-	-	GO:0004185//serine-type carboxypeptidase activity;GO:0004185//serine-type carboxypeptidase activity;GO:0004185//serine-type carboxypeptidase activity	GO:0006508//proteolysis;GO:0051603//proteolysis involved in cellular protein catabolic process;GO:0051603//proteolysis involved in cellular protein catabolic process;GO:0051603//proteolysis involved in cellular protein catabolic process	gi|571460141|ref|XP_003527966.2|/6.3e-288/PREDICTED: serine carboxypeptidase-like 42 isoform X2 [Glycine max]//gi|947105007|gb|KRH53390.1|/6.8e-230/hypothetical protein GLYMA_06G122800 [Glycine max]//gi|947105009|gb|KRH53392.1|/6.3e-188/hypothetical protein GLYMA_06G122800 [Glycine max]//gi|947105010|gb|KRH53393.1|/5.9e-246/hypothetical protein GLYMA_06G122800 [Glycine max]
Glyma.19G047300	2.63496	1.41865e-07	1.054e-05	Up	ko03010//Ribosome	GO:0022625//cytosolic large ribosomal subunit;GO:0022625//cytosolic large ribosomal subunit	GO:0003735//structural constituent of ribosome;GO:0003735//structural constituent of ribosome	GO:0002181//cytoplasmic translation;GO:0002181//cytoplasmic translation	gi|356574026|ref|XP_003555154.1|/4.8e-54/PREDICTED: 60S ribosomal protein L36-3 [Glycine max]//gi|947044248|gb|KRG93877.1|/2.4e-57/hypothetical protein GLYMA_19G047300 [Glycine max]
Glyma.11G073100	2.63279	0.00355047	0.0424047	Up	ko01100//Metabolic pathways;ko00052//Galactose metabolism;ko00511//Other glycan degradation;ko00600//Sphingolipid metabolism;ko00531//Glycosaminoglycan degradation;ko00604//Glycosphingolipid biosynthesis - ganglio series	GO:0005618//cell wall;GO:0005773//vacuole	GO:0004565//beta-galactosidase activity;GO:0030246//carbohydrate binding	GO:0005975//carbohydrate metabolic process	gi|356540789|ref|XP_003538867.1|/0.0e+00/PREDICTED: beta-galactosidase 3-like [Glycine max]
Glyma.06G144100	2.63116	1.06852e-05	0.000436932	Up	ko00052//Galactose metabolism;ko00561//Glycerolipid metabolism;ko00600//Sphingolipid metabolism;ko00603//Glycosphingolipid biosynthesis - globo series	GO:0005773//vacuole;GO:0009505//plant-type cell wall	GO:0052692//raffinose alpha-galactosidase activity	GO:0005975//carbohydrate metabolic process	gi|571460531|ref|XP_006581728.1|/1.1e-226/PREDICTED: alpha-galactosidase 3 [Glycine max]//gi|571460531|ref|XP_006581728.1|/1.5e-234/PREDICTED: alpha-galactosidase 3 [Glycine max]//gi|947105372|gb|KRH53755.1|/5.8e-233/hypothetical protein GLYMA_06G144100 [Glycine max]
Glyma.15G273600	2.6302	8.3012e-11	1.35896e-08	Up	-	GO:0005743//mitochondrial inner membrane;GO:0016021//integral component of membrane	GO:0003735//structural constituent of ribosome;GO:0005215//transporter activity	GO:0006412//translation;GO:0055085//transmembrane transport	gi|955365631|ref|XP_014622834.1|/3.1e-212/PREDICTED: ADP,ATP carrier protein 1, mitochondrial-like isoform X1 [Glycine max]//gi|955365631|ref|XP_014622834.1|/3.3e-212/PREDICTED: ADP,ATP carrier protein 1, mitochondrial-like isoform X1 [Glycine max]
Glyma.15G155400	2.62986	0.000759949	0.0134761	Up	-	GO:0016021//integral component of membrane	-	-	gi|356556136|ref|XP_003546383.1|/6.2e-232/PREDICTED: fasciclin-like arabinogalactan protein 4 [Glycine max]
Glyma.19G074500	2.62862	0.00139617	0.0214578	Up	ko03040//Spliceosome	-	-	-	gi|947044674|gb|KRG94303.1|/6.0e-152/hypothetical protein GLYMA_19G074500 [Glycine max]//gi|947044674|gb|KRG94303.1|/7.9e-152/hypothetical protein GLYMA_19G074500 [Glycine max]
Glyma.08G154900	2.62785	5.5819e-10	7.68119e-08	Up	-	GO:0005743//mitochondrial inner membrane;GO:0016021//integral component of membrane	GO:0003735//structural constituent of ribosome;GO:0005215//transporter activity	GO:0006412//translation;GO:0055085//transmembrane transport	gi|356525661|ref|XP_003531442.1|/1.1e-212/PREDICTED: ADP,ATP carrier protein 1, mitochondrial [Glycine max]//gi|356525661|ref|XP_003531442.1|/1.6e-212/PREDICTED: ADP,ATP carrier protein 1, mitochondrial [Glycine max]
Glyma.17G074100	2.6259	0.0028526	0.0363076	Up	-	GO:0016021//integral component of membrane	GO:0003746//translation elongation factor activity;GO:0004672//protein kinase activity;GO:0005524//ATP binding;GO:0043022//ribosome binding	GO:0006452//translational frameshifting;GO:0006468//protein phosphorylation;GO:0045901//positive regulation of translational elongation;GO:0045905//positive regulation of translational termination	gi|955380758|ref|XP_014625518.1|/8.5e-163/PREDICTED: probable LRR receptor-like serine/threonine-protein kinase At2g24230 isoform X2 [Glycine max]
Glyma.20G007400	2.62538	1.21259e-06	6.74883e-05	Up	ko00051//Fructose and mannose metabolism	GO:0005737//cytoplasm	GO:0003872//6-phosphofructokinase activity;GO:0005524//ATP binding;GO:0047334//diphosphate-fructose-6-phosphate 1-phosphotransferase activity	GO:0046835//carbohydrate phosphorylation;GO:0061615//glycolytic process through fructose-6-phosphate	gi|356575050|ref|XP_003555655.1|/0.0e+00/PREDICTED: pyrophosphate--fructose 6-phosphate 1-phosphotransferase subunit alpha-like [Glycine max]
Glyma.10G267700	2.62441	0.00139111	0.0214147	Up	-	GO:0016021//integral component of membrane	GO:0015238//drug transmembrane transporter activity;GO:0015297//antiporter activity	GO:0006855//drug transmembrane transport	gi|356536254|ref|XP_003536654.1|/3.0e-262/PREDICTED: protein DETOXIFICATION 12 [Glycine max]
Glyma.02G285200	2.6237	0.0030976	0.0386793	Up	-	-	-	-	gi|356499350|ref|XP_003518504.1|/9.8e-216/PREDICTED: GDSL esterase/lipase At4g10955-like [Glycine max]
Glyma.20G110400	2.61887	1.95436e-06	0.000102297	Up	ko01100//Metabolic pathways;ko01110//Biosynthesis of secondary metabolites;ko00500//Starch and sucrose metabolism;ko04931//Insulin resistance	-	GO:0016597//amino acid binding	GO:0008152//metabolic process	gi|356575488|ref|XP_003555872.1|/1.1e-149/PREDICTED: ACT domain-containing protein ACR12-like [Glycine max]//gi|356575488|ref|XP_003555872.1|/1.2e-153/PREDICTED: ACT domain-containing protein ACR12-like [Glycine max]//gi|947041009|gb|KRG90733.1|/1.9e-140/hypothetical protein GLYMA_20G110400 [Glycine max]//gi|947041010|gb|KRG90734.1|/5.7e-152/hypothetical protein GLYMA_20G110400 [Glycine max]//gi|…
Glyma.11G114800	2.61828	2.71868e-05	0.000950438	Up	-	-	GO:0003700//transcription factor activity, sequence-specific DNA binding;GO:0043565//sequence-specific DNA binding	GO:0006355//regulation of transcription, DNA-templated	gi|351724991|ref|NP_001236565.1|/1.5e-68/bZIP transcription factor ATB2 [Glycine max]
Glyma.12G197200	2.61757	0.00268925	0.0347458	Up	ko04144//Endocytosis	GO:0016021//integral component of membrane	-	-	gi|571495589|ref|XP_006593283.1|/5.4e-16/PREDICTED: vegetative cell wall protein gp1 [Glycine max]
Glyma.12G148200	2.61616	7.01469e-07	4.13692e-05	Up	-	GO:0016021//integral component of membrane	GO:0004674//protein serine/threonine kinase activity;GO:0005524//ATP binding	GO:0006468//protein phosphorylation	gi|571493549|ref|XP_003540082.2|/0.0e+00/PREDICTED: receptor-like protein kinase THESEUS 1 [Glycine max]
Glyma.05G000700	2.61483	6.34803e-06	0.00028192	Up	ko01100//Metabolic pathways;ko01110//Biosynthesis of secondary metabolites;ko01230//Biosynthesis of amino acids;ko01200//Carbon metabolism;ko00230//Purine metabolism;ko00010//Glycolysis / Gluconeogenesis;ko00620//Pyruvate metabolism	GO:0005737//cytoplasm	GO:0000287//magnesium ion binding;GO:0004743//pyruvate kinase activity;GO:0005524//ATP binding;GO:0016301//kinase activity;GO:0030955//potassium ion binding	GO:0006096//glycolytic process	gi|351721164|ref|NP_001237968.1|/1.3e-290/pyruvate kinase, cytosolic isozyme [Glycine max]//gi|351721164|ref|NP_001237968.1|/3.0e-290/pyruvate kinase, cytosolic isozyme [Glycine max]
Glyma.17G076000	2.61422	0.00174508	0.0253667	Up	ko04075//Plant hormone signal transduction	GO:0005634//nucleus;GO:0005634//nucleus	GO:0003677//DNA binding;GO:0003677//DNA binding;GO:0003700//transcription factor activity, sequence-specific DNA binding;GO:0003700//transcription factor activity, sequence-specific DNA binding	GO:0000160//phosphorelay signal transduction system;GO:0000160//phosphorelay signal transduction system;GO:0006355//regulation of transcription, DNA-templated;GO:0006355//regulation of transcription, DNA-templated	gi|571534567|ref|XP_006600557.1|/0.0e+00/PREDICTED: two-component response regulator ARR12-like isoform X1 [Glycine max]//gi|571534571|ref|XP_006600558.1|/0.0e+00/PREDICTED: two-component response regulator ARR10-like isoform X2 [Glycine max]//gi|947053631|gb|KRH03084.1|/0.0e+00/hypothetical protein GLYMA_17G076000 [Glycine max]
Glyma.02G010900	2.61396	0.00188008	0.0267583	Up	ko04626//Plant-pathogen interaction	-	GO:0003700//transcription factor activity, sequence-specific DNA binding;GO:0043565//sequence-specific DNA binding	GO:0006355//regulation of transcription, DNA-templated	gi|734338009|gb|KHN08624.1|/1.7e-144/Putative WRKY transcription factor 23 [Glycine soja]
Glyma.14G040300	2.6138	0.00164244	0.0242685	Up	-	GO:0016021//integral component of membrane	-	-	gi|955362116|ref|XP_006595796.2|/1.8e-213/PREDICTED: protein TRIGALACTOSYLDIACYLGLYCEROL 2, chloroplastic-like [Glycine max]//gi|955362116|ref|XP_006595796.2|/2.0e-213/PREDICTED: protein TRIGALACTOSYLDIACYLGLYCEROL 2, chloroplastic-like [Glycine max]//gi|955362116|ref|XP_006595796.2|/2.4e-213/PREDICTED: protein TRIGALACTOSYLDIACYLGLYCEROL 2, chloroplastic-like [Glycine max]//gi|955362116|ref|XP_0…
Glyma.08G291800	2.61181	0.00292252	0.0370532	Up	-	-	GO:0003676//nucleic acid binding;GO:0004386//helicase activity;GO:0005524//ATP binding;GO:0008270//zinc ion binding;GO:0008568//microtubule-severing ATPase activity	-	gi|955337565|ref|XP_014634815.1|/0.0e+00/PREDICTED: pentatricopeptide repeat-containing protein At1g11290, chloroplastic-like isoform X1 [Glycine max]
Glyma.12G058000	2.61083	0.000110441	0.00294728	Up	-	GO:0016021//integral component of membrane	GO:0015131//oxaloacetate transmembrane transporter activity;GO:0015140//malate transmembrane transporter activity	GO:0006814//sodium ion transport;GO:0071423//malate transmembrane transport;GO:1902356//oxaloacetate(2-) transmembrane transport	gi|356542068|ref|XP_003539493.1|/6.8e-285/PREDICTED: dicarboxylate transporter 1, chloroplastic-like [Glycine max]
Glyma.18G136500	2.60817	0.00013067	0.00336601	Up	-	GO:0005886//plasma membrane;GO:0016021//integral component of membrane	GO:0015079//potassium ion transmembrane transporter activity	GO:0071805//potassium ion transmembrane transport	gi|947049787|gb|KRG99315.1|/0.0e+00/hypothetical protein GLYMA_18G136500 [Glycine max]
Glyma.07G261600	2.60741	8.45921e-05	0.00237915	Up	-	GO:0016021//integral component of membrane;GO:0046658//anchored component of plasma membrane	GO:0004553//hydrolase activity, hydrolyzing O-glycosyl compounds;GO:0004673//protein histidine kinase activity;GO:0030247//polysaccharide binding	GO:0005975//carbohydrate metabolic process;GO:0018106//peptidyl-histidine phosphorylation	gi|571467936|ref|XP_006584083.1|/3.9e-298/PREDICTED: glucan endo-1,3-beta-glucosidase 1-like isoform X1 [Glycine max]//gi|571467936|ref|XP_006584083.1|/4.0e-298/PREDICTED: glucan endo-1,3-beta-glucosidase 1-like isoform X1 [Glycine max]//gi|571467936|ref|XP_006584083.1|/4.3e-298/PREDICTED: glucan endo-1,3-beta-glucosidase 1-like isoform X1 [Glycine max]//gi|571467938|ref|XP_006584084.1|/1.2e-297/…
Glyma.01G187400	2.60562	0.000503319	0.00972135	Up	ko01100//Metabolic pathways;ko00230//Purine metabolism;ko00240//Pyrimidine metabolism;ko03030//DNA replication	GO:0005658//alpha DNA polymerase:primase complex	GO:0000166//nucleotide binding;GO:0001882//nucleoside binding;GO:0003677//DNA binding;GO:0003887//DNA-directed DNA polymerase activity;GO:0008408//3'-5' exonuclease activity	GO:0006270//DNA replication initiation;GO:0006272//leading strand elongation;GO:0006273//lagging strand elongation;GO:0006303//double-strand break repair via nonhomologous end joining;GO:0071897//DNA biosynthetic process;GO:0090305//nucleic acid phosphodiester bond hydrolysis	gi|571435997|ref|XP_006573639.1|/0.0e+00/PREDICTED: DNA polymerase alpha catalytic subunit [Glycine max]
Glyma.18G132900	2.60081	0.00012222	0.00320832	Up	-	GO:0042646//plastid nucleoid	-	GO:0009642//response to light intensity;GO:0010468//regulation of gene expression	gi|734435077|gb|KHN47595.1|/3.4e-96/hypothetical protein glysoja_041311 [Glycine soja]
Glyma.06G298100	2.59763	0.000107086	0.00287553	Up	-	GO:0016021//integral component of membrane	-	-	gi|356517564|ref|XP_003527457.1|/8.4e-189/PREDICTED: uncharacterized protein LOC100819518 [Glycine max]
Glyma.03G005900	2.59733	7.7419e-07	4.51583e-05	Up	-	GO:0005759//mitochondrial matrix	GO:0000774//adenyl-nucleotide exchange factor activity;GO:0042803//protein homodimerization activity;GO:0051087//chaperone binding	GO:0006457//protein folding;GO:0050790//regulation of catalytic activity	gi|356504248|ref|XP_003520909.1|/1.2e-175/PREDICTED: protein GrpE isoform X1 [Glycine max]//gi|356504248|ref|XP_003520909.1|/4.1e-158/PREDICTED: protein GrpE isoform X1 [Glycine max]
Glyma.08G236400	2.5966	1.08767e-05	0.000443616	Up	-	GO:0009570//chloroplast stroma	GO:0005524//ATP binding;GO:0005525//GTP binding;GO:0016887//ATPase activity;GO:0043022//ribosome binding;GO:0043023//ribosomal large subunit binding	-	gi|356526427|ref|XP_003531819.1|/3.5e-230/PREDICTED: ribosome-binding ATPase YchF isoform X1 [Glycine max]//gi|356526427|ref|XP_003531819.1|/9.9e-218/PREDICTED: ribosome-binding ATPase YchF isoform X1 [Glycine max]
[truncated: 1,923 more rows]

## Sheet: Table S4
Table S4. Primers used in plasmid constructions, southern blot analysis, qRT-PCR analysis, electrophoretic mobility shift assay, yeast one-hybrid assayand transient expression assay.
[truncated: 32 more rows]
